# Supplementary material for: Sustained STING-IRF7 signaling aggravates LPS-induced endometrial inflammation via excessive neutrophil extracellular traps generation
Source: Front Immunol. 2026 Jan 9;16:1671848. doi: 10.3389/fimmu.2025.1671848 (PMC12827698; doi:10.3389/fimmu.2025.1671848)
Supplement: Supplementary file 1 [file Table1.xlsx]

## Sheet: Supplementary Data 1
Features	baseMean	log2FoldChange	lfcSE	stat	pvalue	padj	#NAME?	#NAME?	Gene Symbol	KEGG Gene ID	GO	STRING Protein	TF Family	description	KEGG description
ENSMUSG00000047517	3182.2	-12.2018	1.68777	-7.22956	4.84555e-13	5.09697e-09	12.3147	8.29269	Dmbt1	12945	GO:0031410,GO:1904399,GO:0050829,GO:0001833,GO:0006898,GO:0016021,GO:0001824,GO:0030670,GO:0006952,GO:0062023,GO:0001530,GO:0005044,GO:0015031,GO:0005515,GO:0030858,GO:0050840,GO:0007275,GO:0005615,GO:0003677,GO:0016020,GO:0061844,GO:0043152,GO:0005576,GO:0042494,GO:0005737,GO:0005622,GO:0009617,GO:0019898,GO:0030154,GO:0042589,GO:0070891,GO:0035375,GO:0038187,GO:0005201,GO:0050830,GO:0031012	10090.ENSMUSP00000081556		deleted in malignant brain tumors 1	Dmbt1, CRP, CRP-[a], CRP-[b], Crpd, DBMT1, gp300, p80; deleted in malignant brain tumors 1
ENSMUSG00000024164	118986	-5.76094	0.797579	-7.22303	5.08401e-13	5.09697e-09	12.2938	8.29269	C3	12266	GO:0097278,GO:0001970,GO:1905370,GO:0048639,GO:0006629,GO:0002376,GO:0045745,GO:0010884,GO:0001934,GO:0001798,GO:0060100,GO:0009986,GO:0005886,GO:0008228,GO:2000427,GO:0030451,GO:0005515,GO:0150064,GO:0031715,GO:1905114,GO:0008289,GO:0005615,GO:0006631,GO:0035846,GO:0032991,GO:0045087,GO:0048260,GO:0005576,GO:0006508,GO:0006957,GO:0010866,GO:0035886,GO:0070374,GO:0009617,GO:0006956,GO:0150062,GO:…	10090.ENSMUSP00000024988		complement component 3	C3, ASP, HSE-MSF, Plp; complement component 3
ENSMUSG00000037033	3460.76	-9.88644	1.38827	-7.12142	1.06824e-12	7.13976e-09	11.9713	8.14632	Clca3b	229927	GO:0005887,GO:0005229	10090.ENSMUSP00000124581		chloride channel accessory 3B	Clca3b, Clca4; chloride channel accessory 3B
ENSMUSG00000042212	35763.6	-14.1775	2.04713	-6.92553	4.34352e-12	2.1773e-08	11.3622	7.66208	Sprr2d	20758	GO:0001533,GO:0030216,GO:0008585,GO:0032355,GO:0005634,GO:0008544,GO:0030280,GO:0005737,GO:0031424	10090.ENSMUSP00000039821		small proline-rich protein 2D	Sprr2d; small proline-rich protein 2D
ENSMUSG00000025467	11252.3	-7.42903	1.09203	-6.80295	1.02498e-11	4.11035e-08	10.9893	7.38612	Prap1	22264	GO:1904731,GO:0043066,GO:0005576,GO:1905885,GO:0005783,GO:0017129,GO:1902426,GO:0005515,GO:2001140,GO:0006977,GO:0008289,GO:0006974,GO:0071481	10090.ENSMUSP00000026540		proline-rich acidic protein 1	Prap1, Upa; proline-rich acidic protein 1
ENSMUSG00000022586	427.599	-8.73697	1.2983	-6.72956	1.70179e-11	5.6871e-08	10.7691	7.24511	Ly6i	57248	GO:0016020,GO:0033130,GO:0005886,GO:0031225,GO:0030550,GO:0095500	10090.ENSMUSP00000023250		lymphocyte antigen 6 complex, locus I	Ly6i, Ly-6I, Ly-6M; lymphocyte antigen 6 complex, locus I
ENSMUSG00000024371	870.15	-3.83058	0.574909	-6.66294	2.68406e-11	7.6883e-08	10.5712	7.11417	C2	12263	GO:0005615,GO:0008236,GO:0016787,GO:0046872,GO:0045087,GO:0004252,GO:0005576,GO:0006508,GO:0005601,GO:2000427,GO:0006956,GO:0006958,GO:0002376,GO:0008233	10090.ENSMUSP00000025230		complement component 2 (within H-2S)	C2; complement component 2 (within H-2S)
ENSMUSG00000028255	32141.3	-5.70057	0.885792	-6.43557	1.23013e-10	3.08317e-07	9.91005	6.511	Clca1	23844	GO:0006811,GO:0008237,GO:0006816,GO:0016787,GO:0046872,GO:0005887,GO:0005576,GO:0005229,GO:0005902,GO:0006508,GO:0006821,GO:0005254,GO:0030141,GO:0042589,GO:0016021,GO:0008233	10090.ENSMUSP00000029919		chloride channel accessory 1	Clca1, Clca2, Clca3, gob-5, gob5; chloride channel accessory 1
ENSMUSG00000064246	42216	-12.4931	1.96668	-6.35239	2.11993e-10	3.40083e-07	9.67368	6.46842	Chil1	12654	GO:0007250,GO:0010800,GO:0005615,GO:0006915,GO:0005576,GO:0005975,GO:0004568,GO:0005737,GO:0005783,GO:0006954,GO:0045766,GO:0051897,GO:0070374,GO:0005515,GO:0006032,GO:0030324,GO:0032757,GO:0008061	10090.ENSMUSP00000080717		chitinase-like 1	Chil1, Brp39, Chi3l1, Gp39; chitinase-like 1
ENSMUSG00000020651	8757.93	-10.4181	1.63362	-6.37731	1.80226e-10	3.40083e-07	9.74418	6.46842	Slc26a4	23985	GO:0015301,GO:0015116,GO:0005887,GO:0070062,GO:0015698,GO:0098656,GO:0016021,GO:0008509,GO:0015108,GO:0008271,GO:0015106,GO:0005886,GO:0019531,GO:0016020,GO:0055085,GO:0016324,GO:0008272,GO:0031526,GO:0006885,GO:0015111,GO:0032880,GO:0009887	10090.ENSMUSP00000001253		solute carrier family 26, member 4	Slc26a4, Pds, pendrin; solute carrier family 26, member 4
ENSMUSG00000074445	3685.02	-8.68543	1.36752	-6.35121	2.13623e-10	3.40083e-07	9.67035	6.46842	Sprr2a3	100042514	GO:0003674,GO:0005575,GO:0008150	10090.ENSMUSP00000088387		small proline-rich protein 2A3	Sprr2a3, Sprr2a, Sprr2a1; small proline-rich protein 2A3
ENSMUSG00000000223	76.8565	2.64552	0.416405	6.35325	2.10817e-10	3.40083e-07	9.67609	6.46842	Drp2	13497	GO:0016020,GO:0046872,GO:0030054,GO:0008270,GO:0045202,GO:0005886,GO:0005829,GO:0030425,GO:0050808,GO:0099536,GO:0005515,GO:0007417,GO:0042995	10090.ENSMUSP00000115246		dystrophin related protein 2	Drp2, DRP-2; dystrophin related protein 2
ENSMUSG00000010830	324.415	1.27953	0.201616	6.34634	2.20491e-10	3.40083e-07	9.65661	6.46842	Kdelr3	105785	GO:0006890,GO:0006888,GO:0016192,GO:0031410,GO:0016020,GO:0005794,GO:0005801,GO:0046923,GO:0005783,GO:0015031,GO:0006621,GO:0000139,GO:0005046,GO:0016021,GO:0005789,GO:0030663	10090.ENSMUSP00000010974		KDEL (Lys-Asp-Glu-Leu) endoplasmic reticulum protein retention receptor 3	Kdelr3; KDEL (Lys-Asp-Glu-Leu) endoplasmic reticulum protein retention receptor 3
ENSMUSG00000024411	249.26	-6.32412	1.00473	-6.29435	3.08689e-10	4.18008e-07	9.51048	6.37882	Aqp4	11829	GO:0051289,GO:0033326,GO:0060354,GO:0071333,GO:0005887,GO:0009992,GO:0015670,GO:0031253,GO:0071346,GO:0016021,GO:0030104,GO:0042383,GO:0098609,GO:0005768,GO:0090660,GO:0005886,GO:0042802,GO:0032715,GO:0010574,GO:0005515,GO:0097450,GO:0016020,GO:0055085,GO:0015250,GO:0032991,GO:0070295,GO:0005911,GO:0007605,GO:0005737,GO:0016323,GO:0042995,GO:0032691,GO:0006833,GO:0009925,GO:0015267,GO:0030315,GO:…	10090.ENSMUSP00000078088		aquaporin 4	Aqp4, WCH4; aquaporin 4
ENSMUSG00000115326	618.644	-3.67442	0.58395	-6.29234	3.12709e-10	4.18008e-07	9.50486	6.37882	Gm35019	102638459				predicted gene, 35019
ENSMUSG00000028262	4010.42	-9.70623	1.55023	-6.26116	3.82123e-10	4.50702e-07	9.4178	6.34611	Clca3a2	80797	GO:0097192,GO:0043276,GO:0005887,GO:0005229,GO:0006821	10090.ENSMUSP00000029929		chloride channel accessory 3A2	Clca3a2, Clca2; chloride channel accessory 3A2
ENSMUSG00000020010	186.916	-8.57601	1.36903	-6.2643	3.74493e-10	4.50702e-07	9.42656	6.34611	Vnn3	26464	GO:0005615,GO:0016020,GO:0016811,GO:0016787,GO:0017159,GO:0005886,GO:0015939,GO:0006807,GO:0031225	10090.ENSMUSP00000020190		vanin 3	Vnn3; vanin 3
ENSMUSG00000048992	520.87	-10.0801	1.62551	-6.20119	5.6038e-10	6.24232e-07	9.25152	6.20465	Prss32	69814	GO:0005615,GO:0016020,GO:0008236,GO:0004252,GO:0006508,GO:0005886	10090.ENSMUSP00000050389		protease, serine 32	Prss32, 2010001P08Rik, mT5, tryptase-5; protease, serine 32
ENSMUSG00000006143	706.83	-4.01953	0.652609	-6.15917	7.3126e-10	7.7171e-07	9.13593	6.11255	Upk3bl	69665	GO:0016020,GO:0004601,GO:0003674,GO:0020037,GO:0008150,GO:0006979,GO:0016021	10090.ENSMUSP00000106767		uroplakin 3B-like	Upk3bl, 2310043J07Rik, Upk3bl1; uroplakin 3B-like
ENSMUSG00000033213	1864.73	-10.3218	1.68441	-6.12783	8.90844e-10	8.50586e-07	9.0502	6.07028	AA467197	433470	GO:0009617,GO:0005739,GO:0005634,GO:0005751	10090.ENSMUSP00000040781		expressed sequence AA467197	Nmes1, mir-147; expressed sequence AA467197
ENSMUSG00000040026	9275.38	-9.56086	1.55843	-6.13491	8.52069e-10	8.50586e-07	9.06953	6.07028	Saa3	20210	GO:0005615,GO:0007252,GO:0071347,GO:0005576,GO:0042056,GO:0035634,GO:0009617,GO:0034364,GO:0035662,GO:0006953,GO:0060326	10090.ENSMUSP00000006956		serum amyloid A 3	Saa3, Saa-3, l7R3; serum amyloid A 3
ENSMUSG00000050092	18215.7	-12.3013	2.01827	-6.09497	1.09461e-09	9.97635e-07	8.96074	6.00103	Sprr2b	20756	GO:0001533,GO:0030216,GO:0032355,GO:0008544,GO:0005737,GO:0031424	10090.ENSMUSP00000058131		small proline-rich protein 2B	Sprr2b; small proline-rich protein 2B
ENSMUSG00000109973	313.086	-2.26419	0.374524	-6.04551	1.48939e-09	1.29842e-06	8.82699	5.88658	Gm45397
ENSMUSG00000021795	6028.39	-4.43812	0.736218	-6.02827	1.65725e-09	1.38456e-06	8.78061	5.85869	Sftpd	20390	GO:0031410,GO:0050765,GO:0005581,GO:0002376,GO:0042130,GO:0062023,GO:0005791,GO:0005771,GO:0048029,GO:0001530,GO:0008228,GO:0042802,GO:0007585,GO:0005615,GO:0043129,GO:0030246,GO:0045087,GO:0043152,GO:0005576,GO:0005737,GO:0032703,GO:0050828,GO:1905226,GO:0050766,GO:0052403,GO:0048286	10090.ENSMUSP00000076383		surfactant associated protein D	Sftpd, SP-D, Sfpd, Sftp4; surfactant associated protein D
ENSMUSG00000021792	19974.7	-4.42452	0.736481	-6.00765	1.88231e-09	1.50969e-06	8.72531	5.82111	Prxl2a	70564	GO:0005576,GO:0005737,GO:0016209,GO:0005739,GO:0045670	10090.ENSMUSP00000022317		peroxiredoxin like 2A	Prxl2a, 5730469M10Rik, Adrx, Fam213a, Pamm; peroxiredoxin like 2A
ENSMUSG00000091956	140.242	-6.4112	1.0707	-5.98788	2.12598e-09	1.63954e-06	8.67244	5.78528	C2cd4b	75697	GO:0002675,GO:0030155,GO:0002528	10090.ENSMUSP00000131138		C2 calcium-dependent domain containing 4B	C2cd4b, 3300001A09Rik, Fam148b; C2 calcium-dependent domain containing 4B
ENSMUSG00000026822	130716	-6.75348	1.13106	-5.97093	2.35909e-09	1.75193e-06	8.62726	5.75648	Lcn2	16819	GO:0010628,GO:0110091,GO:0031410,GO:0070301,GO:0009615,GO:0009635,GO:0005829,GO:0002376,GO:2000379,GO:0097192,GO:0002020,GO:0010595,GO:0043525,GO:0042802,GO:1905956,GO:0005515,GO:0006811,GO:0005615,GO:0120162,GO:1903428,GO:0045087,GO:1903981,GO:0006915,GO:0005576,GO:0005737,GO:0009617,GO:0005506,GO:0036094,GO:0015891,GO:0055072,GO:0042742,GO:0007614,GO:0007616,GO:0097577,GO:0043065,GO:0009410,GO:…	10090.ENSMUSP00000053962		lipocalin 2	Lcn2, 24p3, NRL, Sip24; lipocalin 2
ENSMUSG00000044103	727.324	-9.68331	1.63356	-5.92772	3.0717e-09	2.03689e-06	8.51262	5.69103	Il36g	215257	GO:0010628,GO:0019221,GO:0001819,GO:0006955,GO:0005615,GO:0045662,GO:0045087,GO:0005576,GO:0006954,GO:0005737,GO:0071222,GO:0032755,GO:1901740,GO:0002376,GO:0002437,GO:0005125	10090.ENSMUSP00000053391		interleukin 36G	Il36g, IL-36gamma, If36g, Il1f9; interleukin 36G
ENSMUSG00000044162	1729.87	-9.43924	1.59032	-5.93544	2.93059e-09	2.03689e-06	8.53304	5.69103	Tnip3	414084	GO:0006357,GO:0002756,GO:0031593,GO:0034142,GO:0071222,GO:0043124	10090.ENSMUSP00000109874		TNFAIP3 interacting protein 3	Tnip3, 9030611K07Rik, ABIN-3, LIND; TNFAIP3 interacting protein 3
ENSMUSG00000032978	237.14	-6.26932	1.05836	-5.92363	3.14916e-09	2.03689e-06	8.50181	5.69103	Guca2b	14916	GO:0042593,GO:0045776,GO:0097009,GO:0070294,GO:0019934,GO:0035264,GO:0001750,GO:0005576,GO:0002023,GO:0030250,GO:0009749,GO:0007589,GO:0060612	10090.ENSMUSP00000043203		guanylate cyclase activator 2b (retina)	Guca2b, Gcap2, Ugn; guanylate cyclase activator 2b (retina)
ENSMUSG00000089727	69.0452	4.58274	0.772417	5.93299	2.9746e-09	2.03689e-06	8.52657	5.69103	Klra8	16639	GO:0016020,GO:0009615,GO:0030246,GO:0009986,GO:0005886,GO:0005515,GO:0007155,GO:0016021	10090.ENSMUSP00000014476		killer cell lectin-like receptor, subfamily A, member 8	Klra8, Cmv-1, Cmv1, Ly49h, Ly49u<129>; killer cell lectin-like receptor, subfamily A, member 8
ENSMUSG00000027399	2339.41	-9.72194	1.64588	-5.90684	3.48735e-09	2.18515e-06	8.4575	5.66052	Il1a	16175	GO:0010628,GO:0035234,GO:0043123,GO:0072639,GO:0051930,GO:0070498,GO:0001660,GO:0005829,GO:0071222,GO:0034605,GO:0019221,GO:0008285,GO:0001819,GO:0097192,GO:0009986,GO:0005886,GO:0032743,GO:0031424,GO:0005149,GO:0051781,GO:0071639,GO:0032760,GO:0050999,GO:0045840,GO:0005615,GO:0033092,GO:0046688,GO:0005576,GO:1904445,GO:0005737,GO:0050714,GO:0070374,GO:2000391,GO:0005125,GO:0006883,GO:0006955,GO:…	10090.ENSMUSP00000028882		interleukin 1 alpha	Il1a, Il-1a; interleukin 1 alpha
ENSMUSG00000028751	1799.15	-7.1867	1.22994	-5.84312	5.1233e-09	3.02139e-06	8.29045	5.51979	Pla2g2e	26970	GO:0047498,GO:0050482,GO:0046872,GO:0005543,GO:0016787,GO:0006644,GO:0004623,GO:0005576,GO:0005509,GO:0006954,GO:0005737,GO:0046470,GO:0006629,GO:0046471,GO:0034374,GO:0016042	10090.ENSMUSP00000030531		phospholipase A2, group IIE	Pla2g2e; phospholipase A2, group IIE
ENSMUSG00000021950	809.456	-6.65598	1.13879	-5.8448	5.07166e-09	3.02139e-06	8.29485	5.51979	Anxa8	11752	GO:1900004,GO:0031902,GO:0046872,GO:0005546,GO:1900138,GO:0005547,GO:0016197,GO:0007596,GO:0005509,GO:0005544,GO:0007032,GO:0005737,GO:0005829,GO:0005886,GO:0051015,GO:0007599,GO:0043325	10090.ENSMUSP00000022519		annexin A8	Anxa8, Anx8; annexin A8
ENSMUSG00000041293	703.533	-8.50877	1.46088	-5.82441	5.73133e-09	3.10592e-06	8.24174	5.50781	Adgrf1	77596	GO:0016020,GO:0007165,GO:0032793,GO:0005886,GO:0007166,GO:0004888,GO:0004930,GO:0007186,GO:0005515,GO:0007416,GO:0031175,GO:0016021,GO:0007613,GO:0007189	10090.ENSMUSP00000049380		adhesion G protein-coupled receptor F1	Adgrf1, 5031409J19Rik, Gpr110, KPG_009; adhesion G protein-coupled receptor F1
ENSMUSG00000039372	60.4704	-6.76906	1.16101	-5.83033	5.53192e-09	3.10592e-06	8.25712	5.50781	Marchf4	381270	GO:0005795,GO:0016020,GO:0005794,GO:0046872,GO:0008270,GO:0004842,GO:0016740,GO:0016021,GO:0005802	10090.ENSMUSP00000042803		membrane associated ring-CH-type finger 4	Marchf4, MARCH-IV, March4, mKIAA1399; membrane associated ring-CH-type finger 4
ENSMUSG00000041046	880.36	5.836	1.00148	5.8274	5.6297e-09	3.10592e-06	8.24951	5.50781	Ramp3	56089	GO:0010628,GO:0010739,GO:0006816,GO:0005764,GO:0097647,GO:0032870,GO:0016021,GO:1903078,GO:1903143,GO:0071392,GO:0015026,GO:0010942,GO:0009986,GO:0005886,GO:0015031,GO:1905665,GO:0016020,GO:0038041,GO:0008277,GO:0051897,GO:0070374,GO:0097643,GO:0007186,GO:1904645,GO:0006886,GO:0043235,GO:0007189,GO:0033138,GO:0072659,GO:0001921,GO:0001605,GO:1990410,GO:0150058,GO:0086103,GO:0031623	10090.ENSMUSP00000047518		receptor (calcitonin) activity modifying protein 3	Ramp3; receptor (calcitonin) activity modifying protein 3
ENSMUSG00000029375	199.773	7.06437	1.21932	5.79368	6.8859e-09	3.6334e-06	8.16204	5.43969	Cxcl15	20309	GO:0005615,GO:0006952,GO:0045236,GO:0006955,GO:0008009,GO:0061844,GO:0005576,GO:0006954,GO:0070098,GO:0071222,GO:0030097,GO:0006935,GO:0030593,GO:0005125	10090.ENSMUSP00000031322		chemokine (C-X-C motif) ligand 15	Cxcl15, Il8, Scyb15, lungkine, weche; chemokine (C-X-C motif) ligand 15
ENSMUSG00000092021	77.7708	-5.01528	0.867462	-5.78155	7.40156e-09	3.80535e-06	8.13068	5.41961	Gbp11	634650	GO:0042832,GO:0031410,GO:0003924,GO:0005525,GO:0050830,GO:0071346			guanylate binding protein 11	Gbp11, EG634650, Gm7141; guanylate binding protein 11
ENSMUSG00000026961	371.344	-2.42036	0.420309	-5.75852	8.48566e-09	4.25365e-06	8.07131	5.37124	Lrrc26	227618	GO:0044325,GO:0006811,GO:0016020,GO:0099104,GO:0005887,GO:0005249,GO:0005737,GO:0005856,GO:0005886,GO:0071805,GO:0008076,GO:1903818,GO:0015459,GO:0016021	10090.ENSMUSP00000028337		leucine rich repeat containing 26	Lrrc26; leucine rich repeat containing 26
ENSMUSG00000060188	2710.78	-3.08851	0.537964	-5.74111	9.40561e-09	4.5998e-06	8.02661	5.33726	Cxcl17	232983	GO:0050728,GO:0005615,GO:0007275,GO:0010759,GO:0090026,GO:0005576,GO:0070374,GO:0048246,GO:0070098,GO:0030154,GO:0001525,GO:0006935,GO:0007204,GO:0010575,GO:0008009	10090.ENSMUSP00000073687		chemokine (C-X-C motif) ligand 17	Cxcl17, VCC-1, Vcc1; chemokine (C-X-C motif) ligand 17
ENSMUSG00000004988	4315.97	-3.99429	0.698597	-5.71759	1.08045e-08	5.15811e-06	7.9664	5.28751	Fxyd4	108017	GO:0006811,GO:0043269,GO:0016020,GO:0098662,GO:0005890,GO:0017080,GO:0099106,GO:2000649,GO:0051117,GO:0005267,GO:0016021	10090.ENSMUSP00000005114		FXYD domain-containing ion transport regulator 4	Fxyd4, 0610008I02Rik, Chif; FXYD domain-containing ion transport regulator 4
ENSMUSG00000036899	150.42	-6.35147	1.12269	-5.65734	1.53733e-08	7.00568e-06	7.81323	5.15455	Trpv5	194352	GO:0006874,GO:0031226,GO:0006816,GO:0098703,GO:0005216,GO:0005887,GO:0034704,GO:0016021,GO:0005886,GO:0005515,GO:0005516,GO:0060402,GO:0006811,GO:0016020,GO:0055074,GO:0055085,GO:0016324,GO:0046872,GO:0070588,GO:0005262,GO:0035809	10090.ENSMUSP00000031901		transient receptor potential cation channel, subfamily V, member 5	Trpv5, CAT2, D630033B11, ECAC1; transient receptor potential cation channel, subfamily V, member 5
ENSMUSG00000039450	2932.91	-1.57508	0.278396	-5.6577	1.53411e-08	7.00568e-06	7.81414	5.15455	Dcxr	67880	GO:0016491,GO:0016020,GO:0042732,GO:0005997,GO:0016614,GO:0016655,GO:0005975,GO:0005902,GO:0005886,GO:0004090,GO:0006739,GO:0005881,GO:0042802,GO:0005515,GO:0006006,GO:2000379,GO:0050038,GO:0005903	10090.ENSMUSP00000026144		dicarbonyl L-xylulose reductase	Dcxr, 0610038K04Rik, 1810027P18Rik, XR; dicarbonyl L-xylulose reductase
ENSMUSG00000020053	1013.09	2.27797	0.40428	5.63464	1.75427e-08	7.81666e-06	7.7559	5.10698	Igf1	16000	GO:0010628,GO:0032148,GO:0071333,GO:0014065,GO:0010656,GO:0030307,GO:1904193,GO:0071902,GO:0035867,GO:0008285,GO:1902430,GO:0097192,GO:0050731,GO:0060736,GO:0001775,GO:0048661,GO:0014911,GO:1904075,GO:0005614,GO:0051924,GO:0060426,GO:0043025,GO:0043410,GO:0007399,GO:0031017,GO:0010001,GO:0050714,GO:0008283,GO:0033143,GO:0005496,GO:0010468,GO:0034392,GO:0048286,GO:0046579,GO:0043154,GO:0001649,GO:…	10090.ENSMUSP00000056668		insulin-like growth factor 1	Igf1, C730016P09Rik, Igf-1, Igf-I; insulin-like growth factor 1
ENSMUSG00000020218	297.258	9.10098	1.62725	5.59287	2.23348e-08	9.43225e-06	7.65102	5.02538	Wif1	24117	GO:0005102,GO:0016055,GO:0007275,GO:0017147,GO:0045600,GO:0009986,GO:0005576,GO:0030178,GO:0048856	10090.ENSMUSP00000020439		Wnt inhibitory factor 1	Wif1, WIF-1; Wnt inhibitory factor 1
ENSMUSG00000028186	2854.56	-7.46964	1.33645	-5.58917	2.28163e-08	9.43225e-06	7.64175	5.02538	Uox	22262	GO:0005829,GO:0016491,GO:0046038,GO:0009114,GO:0006161,GO:0019628,GO:0006157,GO:0005739,GO:0000255,GO:0006149,GO:0006145,GO:0006147,GO:0005777,GO:0006204,GO:0006154,GO:0006144,GO:0009115,GO:0046055,GO:0046059,GO:0004846,GO:0006148,GO:0006196	10090.ENSMUSP00000029837		urate oxidase	Uox; urate oxidase
ENSMUSG00000009356	929.792	-7.39355	1.32322	-5.58753	2.30326e-08	9.43225e-06	7.63766	5.02538	Lpo	76113	GO:0005615,GO:0042742,GO:0001580,GO:0004601,GO:0005737,GO:0016323,GO:0036393	10090.ENSMUSP00000099466		lactoperoxidase	Lpo, 5830499B15Rik; lactoperoxidase
ENSMUSG00000056632	79.031	-5.45936	0.977086	-5.58739	2.30502e-08	9.43225e-06	7.63732	5.02538	Dsg3	13512	GO:0016020,GO:0098609,GO:0046872,GO:0030054,GO:0007156,GO:0005887,GO:0005911,GO:0005509,GO:0005914,GO:0005886,GO:0007155,GO:0016021,GO:0030057	10090.ENSMUSP00000064718		desmoglein 3	Dsg3, bal; desmoglein 3
ENSMUSG00000114576	183.175	-2.5214	0.451845	-5.58023	2.402e-08	9.63252e-06	7.61943	5.01626	Naip3-ps1
ENSMUSG00000029371	5302.22	-11.4534	2.05641	-5.56962	2.55294e-08	9.84403e-06	7.59296	5.00683	Cxcl5	20311	GO:0045236,GO:0071222,GO:0030593,GO:0010976,GO:0006952,GO:0032496,GO:0031100,GO:0042802,GO:0070098,GO:0005615,GO:0046427,GO:0070951,GO:0001776,GO:0061844,GO:0005576,GO:0006935,GO:0005125,GO:0008009,GO:0006955,GO:0032642,GO:0006954	10090.ENSMUSP00000031318		chemokine (C-X-C motif) ligand 5	Cxcl5, AMCF-II, Cxcl6, ENA-78, GCP-2, LIX, Scyb5, Scyb6; chemokine (C-X-C motif) ligand 5
ENSMUSG00000000120	512.702	4.78635	0.859263	5.5703	2.54296e-08	9.84403e-06	7.59466	5.00683	Ngfr	18053	GO:0035907,GO:0032224,GO:0010976,GO:0031625,GO:0009986,GO:0016525,GO:0043410,GO:0016020,GO:0007399,GO:0007411,GO:0006915,GO:0043588,GO:0005035,GO:0030135,GO:1903588,GO:0010468,GO:0009611,GO:0031267,GO:0043065,GO:0043121,GO:1901216,GO:0042488,GO:0045121,GO:0048146,GO:0043204,GO:0016021,GO:0005654,GO:0044877,GO:0005794,GO:0005791,GO:0007165,GO:0042802,GO:0005515,GO:0007417,GO:0042593,GO:0021675,GO:…	10090.ENSMUSP00000000122		nerve growth factor receptor (TNFR superfamily, member 16)	Ngfr, LNGFR, Tnfrsf16, p75, p75NGFR, p75NTR; nerve growth factor receptor (TNFR superfamily, member 16)
ENSMUSG00000092284	266.367	-6.91456	1.24477	-5.55488	2.77801e-08	1.0483e-05	7.55627	4.97952	Gm8801
ENSMUSG00000038572	277.058	6.68015	1.20318	5.55206	2.8232e-08	1.0483e-05	7.54926	4.97952	Bpifb5	228802	GO:0003674,GO:0005575,GO:0008150	10090.ENSMUSP00000046683		BPI fold containing family B, member 5	Bpifb5, Lplunc5; BPI fold containing family B, member 5
ENSMUSG00000021091	1614.23	-7.62434	1.37598	-5.54104	3.00681e-08	1.09618e-05	7.52189	4.96012	Serpina3n	20716	GO:0006953,GO:0005615,GO:0005576,GO:0009617,GO:0034097,GO:0043434,GO:0030414,GO:0010466,GO:0004867,GO:0010951	10090.ENSMUSP00000021506		serine (or cysteine) peptidase inhibitor, clade A, member 3N	Serpina3n, Spi2-2, Spi2.2, Spi2/eb.4; serine (or cysteine) peptidase inhibitor, clade A, member 3N
ENSMUSG00000070661	3299.23	-7.5352	1.36454	-5.52216	3.34857e-08	1.17793e-05	7.47514	4.92888	Rnf186	66825	GO:0070585,GO:0016020,GO:0070059,GO:0061630,GO:0046872,GO:0051865,GO:0004842,GO:0005783,GO:0035519,GO:0070534,GO:0016740,GO:0016021,GO:0005789,GO:0043161	10090.ENSMUSP00000111780		ring finger protein 186	Rnf186, 9130020G10Rik; ring finger protein 186
ENSMUSG00000001348	839.921	-2.85051	0.516049	-5.52372	3.31901e-08	1.17793e-05	7.47899	4.92888	Acp5	11433	GO:0032929,GO:0005764,GO:0007162,GO:0050728,GO:0032496,GO:0032695,GO:0032720,GO:0045019,GO:0008198,GO:0045453,GO:0005615,GO:0003993,GO:0060349,GO:0034097,GO:0008199,GO:0030335,GO:0032691,GO:0046872,GO:0016787,GO:0016311,GO:0050830	10090.ENSMUSP00000127128		acid phosphatase 5, tartrate resistant	Acp5, TRACP, TRAP; acid phosphatase 5, tartrate resistant
ENSMUSG00000032496	132319	-5.67105	1.02758	-5.51886	3.412e-08	1.17955e-05	7.46699	4.92828	Ltf	17002	GO:0019731,GO:0031640,GO:0043123,GO:0005769,GO:0008236,GO:0004252,GO:0050829,GO:0001817,GO:0030141,GO:0071902,GO:0055037,GO:0002376,GO:0008233,GO:0051092,GO:0045071,GO:0009986,GO:0001530,GO:0002227,GO:0005886,GO:0048525,GO:0008201,GO:1900229,GO:0006811,GO:0005615,GO:0042581,GO:0004869,GO:0006826,GO:0032991,GO:0045087,GO:0031665,GO:0005576,GO:0006508,GO:0060349,GO:0005737,GO:0043539,GO:0061844,GO:…	10090.ENSMUSP00000035077	Others	lactotransferrin	Ltf, Csp82, Lf, MMS10R, Ms10r; lactotransferrin
ENSMUSG00000030786	1542.43	-6.449	1.17008	-5.5116	3.55596e-08	1.18834e-05	7.44904	4.92506	Itgam	16409	GO:0006911,GO:0014005,GO:0090314,GO:0060376,GO:1904151,GO:0097190,GO:0007159,GO:0006898,GO:0016021,GO:0030593,GO:0061756,GO:0044877,GO:0030900,GO:0098609,GO:0008305,GO:0001774,GO:0009986,GO:0005886,GO:0038024,GO:0008201,GO:0005515,GO:0006909,GO:0001851,GO:0007155,GO:0150064,GO:1905114,GO:0005178,GO:0110090,GO:0005615,GO:1903223,GO:0044853,GO:0033627,GO:0150062,GO:0050798,GO:0001781,GO:0045123,GO:…	10090.ENSMUSP00000068468		integrin alpha M	Itgam, CD11b/CD18, CR3, CR3A, Cd11b, F730045J24Rik, Ly-40, MAC1, Mac-1, Mac-1a; integrin alpha M
ENSMUSG00000042401	84.8133	5.79001	1.05002	5.51416	3.50443e-08	1.18834e-05	7.45538	4.92506	Crtac1	72832	GO:0030426,GO:0005509,GO:0005576,GO:0021772,GO:0007413,GO:0005515,GO:1900121	10090.ENSMUSP00000044858		cartilage acidic protein 1	Crtac1, 2810454P21Rik, Crtac1B, Lotus; cartilage acidic protein 1
ENSMUSG00000050635	48059.1	-6.99247	1.2702	-5.50504	3.69091e-08	1.21322e-05	7.43287	4.91606	Sprr2f	20760	GO:0001533,GO:0030216,GO:0032355,GO:0005634,GO:0008544,GO:0005737,GO:0031424	10090.ENSMUSP00000050902		small proline-rich protein 2F	Sprr2f; small proline-rich protein 2F
ENSMUSG00000117485	32.126	-4.18821	0.76195	-5.49671	3.86946e-08	1.25139e-05	7.41235	4.90261	Gm19696
ENSMUSG00000058427	2032.76	-11.2535	2.05377	-5.47944	4.26686e-08	1.35801e-05	7.36989	4.8671	Cxcl2	20310	GO:0005615,GO:0006952,GO:0045236,GO:0006955,GO:0070997,GO:0008009,GO:0030595,GO:0061844,GO:0005576,GO:0002237,GO:0006954,GO:0006935,GO:0070098,GO:0071222,GO:0007204,GO:0030593,GO:0005125	10090.ENSMUSP00000074885		chemokine (C-X-C motif) ligand 2	Cxcl2, CINC-2a, GROb, Gro2, MIP-2, MIP-2a, Mgsa-b, Mip2, Scyb, Scyb2; chemokine (C-X-C motif) ligand 2
ENSMUSG00000116336	60.0668	5.97485	1.09405	5.46123	4.72837e-08	1.48138e-05	7.32529	4.82933	Gm49425	53622	GO:0045095,GO:0031424,GO:0030280,GO:0045109			keratin 85	Krt85, Hb5, Krt2-18; keratin 85
ENSMUSG00000068893	347.816	-8.41427	1.54949	-5.43036	5.62398e-08	1.73365e-05	7.24996	4.76104	Sprr2a2	100303744	GO:0003674,GO:0005575,GO:0008150	10090.ENSMUSP00000102950		small proline-rich protein 2A2	Sprr2a2, Sprr2a, Sprr2a1, Sprr2a3; small proline-rich protein 2A2
ENSMUSG00000030650	334.961	-7.09986	1.30809	-5.42766	5.70982e-08	1.73365e-05	7.24338	4.76104	Tmc5	74424	GO:0006811,GO:0016020,GO:0005887,GO:0008381,GO:0016021	10090.ENSMUSP00000049784		transmembrane channel-like gene family 5	Tmc5, 4932443L08Rik; transmembrane channel-like gene family 5
ENSMUSG00000025150	12342.8	-2.89431	0.533505	-5.42508	5.79296e-08	1.73365e-05	7.2371	4.76104	Cbr2	12409	GO:0016491,GO:0006116,GO:0043621,GO:0005997,GO:0004090,GO:0042802,GO:0005739,GO:0005515,GO:0006006,GO:0050038	10090.ENSMUSP00000026148		carbonyl reductase 2	Cbr2, MLCR; carbonyl reductase 2
ENSMUSG00000027533	488.998	-4.19506	0.774213	-5.41849	6.01059e-08	1.77233e-05	7.22108	4.75146	Fabp5	16592	GO:0051930,GO:0030054,GO:0001972,GO:0045202,GO:0005829,GO:0006629,GO:0015908,GO:0031392,GO:0010829,GO:0042802,GO:0014069,GO:0008289,GO:0042593,GO:0005615,GO:0035360,GO:0120162,GO:0005576,GO:0005737,GO:0099178,GO:1990379,GO:0015909,GO:0006869,GO:0005634,GO:0005324,GO:0005504,GO:0006006,GO:0006656	10090.ENSMUSP00000029046		fatty acid binding protein 5, epidermal	Fabp5, E-FABP, Fabpe, Klbp, PA-FABP, mal1; fatty acid binding protein 5, epidermal
ENSMUSG00000006538	326.723	8.48879	1.56784	5.41431	6.15245e-08	1.78787e-05	7.21095	4.74767	Ihh	16147	GO:0001649,GO:0001503,GO:0046639,GO:0007267,GO:0040008,GO:0031016,GO:0002053,GO:0033085,GO:0008233,GO:0043010,GO:0048745,GO:0001501,GO:0001944,GO:0001569,GO:0035264,GO:0048557,GO:0048596,GO:0008284,GO:0005113,GO:0005886,GO:0006029,GO:0016540,GO:0048666,GO:0051216,GO:0007224,GO:0005515,GO:0048074,GO:0045453,GO:0048469,GO:0050679,GO:0003382,GO:0001701,GO:0001708,GO:0007275,GO:0005615,GO:0016020,GO:…	10090.ENSMUSP00000128056		Indian hedgehog	Ihh, HHG-2; Indian hedgehog
ENSMUSG00000036381	574.04	4.77574	0.88366	5.40449	6.49917e-08	1.86164e-05	7.18714	4.7301	P2ry14	140795320463	GO:0006955,GO:0016020,GO:0007165,GO:0003674,GO:0005886,GO:0061484,GO:0005575,GO:0008150,GO:0004930,GO:0007186,GO:0045028,GO:0016021	10090.ENSMUSP00000088642		RIKEN cDNA F630111L10 gene,purinergic receptor P2Y, G-protein coupled, 14	P2ry14, A330108O13Rik, Gpr105, P2Y14; purinergic receptor P2Y, G-protein coupled, 14 |
ENSMUSG00000025407	814.031	6.97542	1.29797	5.3741	7.69672e-08	2.17362e-05	7.11369	4.66282	Gli1	14632	GO:0000977,GO:0000978,GO:0001649,GO:0003682,GO:2000345,GO:0090090,GO:0005829,GO:1990787,GO:0043565,GO:0030324,GO:0005654,GO:0005930,GO:1990788,GO:0007165,GO:0021983,GO:0008284,GO:0021938,GO:0008017,GO:0097421,GO:0005515,GO:0021696,GO:0007275,GO:0000976,GO:0003677,GO:0045740,GO:0060032,GO:0000981,GO:0060045,GO:0007418,GO:0009953,GO:0045667,GO:0005737,GO:0030154,GO:0005929,GO:0030335,GO:0009913,GO:…	10090.ENSMUSP00000026474	zf-C2H2	GLI-Kruppel family member GLI1	Gli1, Zfp-5, Zfp5; GLI-Kruppel family member GLI1
ENSMUSG00000055368	344.225	7.97088	1.48682	5.36103	8.27502e-08	2.27291e-05	7.08223	4.64342	Slc6a2	20538	GO:0003779,GO:0005887,GO:0016021,GO:0048265,GO:0005330,GO:0005328,GO:0035725,GO:0043005,GO:0005886,GO:0032809,GO:0006836,GO:0051583,GO:0005326,GO:0016020,GO:0051620,GO:0015874,GO:0015293,GO:0015844,GO:0098810,GO:0008504,GO:0046872,GO:0042734,GO:0005334	10090.ENSMUSP00000072709		solute carrier family 6 (neurotransmitter transporter, noradrenalin), member 2	Slc6a2, NE-T, NET, Slc6a5; solute carrier family 6 (neurotransmitter transporter, noradrenalin), member 2
ENSMUSG00000018623	2763.44	-5.63849	1.05163	-5.36166	8.24585e-08	2.27291e-05	7.08376	4.64342	Mmp7	17393	GO:0002779,GO:0006509,GO:0050829,GO:0008233,GO:0009986,GO:0008201,GO:0005615,GO:0004175,GO:0005576,GO:0006508,GO:0008270,GO:0042127,GO:0030335,GO:0030198,GO:0031293,GO:0008237,GO:0042742,GO:0046872,GO:0016787,GO:0030574,GO:0004222,GO:0009410,GO:0050830,GO:0002780,GO:0031012	10090.ENSMUSP00000018767		matrix metallopeptidase 7	Mmp7, MAT, MMP-7; matrix metallopeptidase 7
ENSMUSG00000037095	4251.05	-6.45774	1.20669	-5.35164	8.71626e-08	2.36175e-05	7.05967	4.62677	Lrg1	76905	GO:0005615,GO:0005160,GO:0001938,GO:0030511,GO:0043231,GO:0045766,GO:0009617,GO:0050873	10090.ENSMUSP00000038048		leucine-rich alpha-2-glycoprotein 1	Lrg1, 1300008B03Rik, 2310031E04Rik, Lrg, Lrhg; leucine-rich alpha-2-glycoprotein 1
ENSMUSG00000023041	1022.25	-11.4222	2.14046	-5.33636	9.48293e-08	2.53523e-05	7.02306	4.59598	Krt6b	16688	GO:0002009,GO:0045095,GO:0045109,GO:0030280,GO:0031424	10090.ENSMUSP00000023786		keratin 6B	Krt6b, Krt2-6b, mK6[b]; keratin 6B
ENSMUSG00000035775	903.687	-8.83209	1.658	-5.32695	9.98761e-08	2.63502e-05	7.00054	4.57922	Krt20	66809	GO:0005198,GO:0030855,GO:0045109,GO:0005882,GO:0006915,GO:0005737,GO:0005829,GO:0005856,GO:0005515,GO:0009267,GO:0050708	10090.ENSMUSP00000017743		keratin 20	Krt20, 9030623C06Rik, Ck-20, Ck20, K20, Krt21; keratin 20
ENSMUSG00000031844	1162.01	-7.74088	1.46139	-5.29691	1.17778e-07	2.99704e-05	6.92893	4.52331	Hsd17b2	15486	GO:0006694,GO:0016491,GO:0016020,GO:0006702,GO:0047035,GO:0004303,GO:0001890,GO:0006703,GO:0032526,GO:0043231,GO:0006629,GO:0016021,GO:0001701	10090.ENSMUSP00000034304		hydroxysteroid (17-beta) dehydrogenase 2	Hsd17b2; hydroxysteroid (17-beta) dehydrogenase 2
ENSMUSG00000057092	1158.98	-2.32882	0.439696	-5.29644	1.18082e-07	2.99704e-05	6.92782	4.52331	Fxyd3	17178	GO:0006811,GO:0043269,GO:0016020,GO:0005515,GO:0050790,GO:0005886,GO:0006814,GO:0006813,GO:0017080,GO:0099106,GO:0051117,GO:2000649,GO:0016021,GO:0005789	10090.ENSMUSP00000130245		FXYD domain-containing ion transport regulator 3	Fxyd3, Mat8; FXYD domain-containing ion transport regulator 3
ENSMUSG00000029074	325.836	-2.25208	0.425206	-5.29644	1.18079e-07	2.99704e-05	6.92783	4.52331	Ttll10	330010	GO:0005874,GO:0000166,GO:0015630,GO:0005524,GO:0016874,GO:0046872,GO:0006464,GO:0005737,GO:0005856,GO:0070737,GO:0005929,GO:0042995,GO:0018094,GO:0005930,GO:0070735	10090.ENSMUSP00000055671		tubulin tyrosine ligase-like family, member 10	Ttll10, 4833412E22Rik, 4930595O22Rik, Ttll5; tubulin tyrosine ligase-like family, member 10
ENSMUSG00000025461	32.9549	3.84593	0.727102	5.2894	1.22721e-07	3.01738e-05	6.91108	4.52037	Scart1	244233	GO:0003674,GO:0005737,GO:0008150,GO:0005886,GO:0009897,GO:0005903	10090.ENSMUSP00000081497		scavenger receptor family member expressed on T cells 1	Scart1, B430307C05, Cd163l1, E430002D04Rik; scavenger receptor family member expressed on T cells 1
ENSMUSG00000029254	30.2258	3.67228	0.694432	5.28817	1.23543e-07	3.01738e-05	6.90818	4.52037	Stap1	56792	GO:0010628,GO:0005068,GO:2000251,GO:0030971,GO:1904151,GO:0071222,GO:1900028,GO:0005654,GO:0060100,GO:0007169,GO:1904140,GO:0005739,GO:0005515,GO:0030099,GO:1903997,GO:0005157,GO:1903980,GO:0010760,GO:0032991,GO:0005737,GO:0009617,GO:0001784,GO:1902227,GO:0005634,GO:0030674,GO:0042326,GO:0050861,GO:0043231,GO:0035591,GO:0019901	10090.ENSMUSP00000031171		signal transducing adaptor family member 1	Stap1, Brdg1, STAP-1; signal transducing adaptor family member 1
ENSMUSG00000019966	604.081	2.40769	0.45547	5.28617	1.24903e-07	3.01738e-05	6.90343	4.52037	Kitl	17311	GO:0001541,GO:0035234,GO:0046579,GO:0030175,GO:0045636,GO:0005856,GO:0016021,GO:0008083,GO:0097192,GO:0050731,GO:0043406,GO:0008284,GO:0005173,GO:0005886,GO:0070668,GO:0005515,GO:0007155,GO:0030027,GO:0005615,GO:0016020,GO:1902035,GO:0002763,GO:0005576,GO:0035162,GO:0005737,GO:0042995,GO:0005125,GO:0001755,GO:0002687,GO:0043066,GO:0007281,GO:0033026	10090.ENSMUSP00000100920		kit ligand	Kitl, Clo, Con, Gb, Kitlg, Mgf, SCF, SF, SLF, Sl, blz, contrasted; kit ligand
ENSMUSG00000026365	10193.1	-1.95789	0.369913	-5.29283	1.20441e-07	3.01738e-05	6.91923	4.52037	Cfh	12628	GO:0016064,GO:0008340,GO:1905370,GO:0097273,GO:0071222,GO:0002376,GO:0140053,GO:0070487,GO:0032042,GO:0005886,GO:0042802,GO:0051216,GO:0007005,GO:0008201,GO:0030451,GO:0001851,GO:0005515,GO:0002021,GO:0001525,GO:0043025,GO:0005615,GO:0032835,GO:0007601,GO:0046034,GO:0045087,GO:0001780,GO:0005576,GO:0001905,GO:0001822,GO:0046548,GO:0003406,GO:0005737,GO:0006508,GO:0006957,GO:0006956,GO:0030424,GO:…	10090.ENSMUSP00000107607		complement component factor h	Cfh, Mud-1, NOM, Sas-1, Sas1; complement component factor h
ENSMUSG00000030413	7950.78	-6.0422	1.14454	-5.27917	1.29767e-07	3.09757e-05	6.88684	4.50898	Pglyrp1	21946	GO:0031640,GO:0051701,GO:0008745,GO:0002376,GO:0042834,GO:0032689,GO:0050728,GO:0005615,GO:0045087,GO:0016019,GO:0006915,GO:0005576,GO:0008270,GO:0061844,GO:0005737,GO:0032827,GO:0009617,GO:0016045,GO:0005125,GO:0009253,GO:0042742,GO:0050830	10090.ENSMUSP00000032573		peptidoglycan recognition protein 1	Pglyrp1, PGRP, PGRP-S, Pglyrp, Tag7, Tasg7, Tnfsf3l; peptidoglycan recognition protein 1
ENSMUSG00000051748	33.1284	-5.13114	0.974817	-5.26369	1.41191e-07	3.33062e-05	6.85019	4.47747	Wfdc21	66107	GO:0019731,GO:0005615,GO:0032496,GO:0045087,GO:0008047,GO:0005576,GO:0004867,GO:0050872,GO:0030414,GO:0034612	10090.ENSMUSP00000064479		WAP four-disulfide core domain 21	Wfdc21, 1100001G20Rik, Wdnm1-like; WAP four-disulfide core domain 21
ENSMUSG00000092035	6156.15	-7.118	1.35708	-5.24508	1.56219e-07	3.62233e-05	6.80627	4.44101	Peg10	170676	GO:0003677,GO:0051028,GO:0005634,GO:0003729,GO:0046872,GO:0110077,GO:0003676,GO:0030512,GO:0006915,GO:0001890,GO:0008270,GO:0005737,GO:0005829,GO:0030154,GO:1903561,GO:0005654,GO:0051260	10090.ENSMUSP00000127306		paternally expressed 10	Peg10, Edr, HB-1, MEF3L, Mar2, Mart2, MmPEG10, MyEF-3, Rtl2; paternally expressed 10
ENSMUSG00000021943	728.781	5.26346	1.00372	5.24395	1.57171e-07	3.62233e-05	6.80363	4.44101	Gdf10	14560	GO:0005615,GO:0045444,GO:0060395,GO:0001649,GO:0005576,GO:0045668,GO:0045669,GO:0010862,GO:0008083,GO:0001503,GO:0005125	10090.ENSMUSP00000128621		growth differentiation factor 10	Gdf10, Bmp3b; growth differentiation factor 10
ENSMUSG00000020377	137.69	-5.27774	1.00725	-5.23978	1.60772e-07	3.66324e-05	6.79379	4.43614	Ltc4s	17001	GO:0004464,GO:0005783,GO:0006629,GO:0016021,GO:0044877,GO:0005635,GO:0042759,GO:0006691,GO:0042802,GO:0004364,GO:0008289,GO:0016020,GO:0016829,GO:0005640,GO:0031965,GO:0016740,GO:0043295,GO:0005634,GO:0019370,GO:0008047,GO:0004602,GO:0043231,GO:0005789	10090.ENSMUSP00000099833		leukotriene C4 synthase	Ltc4s; leukotriene C4 synthase
ENSMUSG00000044748	139.092	-6.74717	1.29065	-5.22772	1.7161e-07	3.86624e-05	6.76546	4.41271	Defb1	13214	GO:0019731,GO:0050829,GO:0031731,GO:1990742,GO:0006952,GO:0019933,GO:0002227,GO:0042802,GO:0005615,GO:0016020,GO:0045087,GO:0061844,GO:0005576,GO:0019898,GO:0009617,GO:0097225,GO:0035584,GO:0042742,GO:0060474,GO:0050830	10090.ENSMUSP00000051754		defensin beta 1	Defb1, BD-1; defensin beta 1
ENSMUSG00000017002	731.505	-4.74798	0.910481	-5.2148	1.84011e-07	4.09714e-05	6.73516	4.38752	Slpi	20568	GO:0019731,GO:0003729,GO:0019899,GO:0002376,GO:0035821,GO:0032091,GO:0032496,GO:0005794,GO:0045071,GO:0005515,GO:0030414,GO:0004867,GO:0005615,GO:0003677,GO:0045087,GO:0005576,GO:0006955,GO:0042742,GO:0004866,GO:0010466	10090.ENSMUSP00000104992		secretory leukocyte peptidase inhibitor	Slpi, ALP; secretory leukocyte peptidase inhibitor
ENSMUSG00000070867	216.183	2.15521	0.413441	5.21287	1.85946e-07	4.09714e-05	6.73061	4.38752	Trabd2b	666048	GO:0031301,GO:0016020,GO:0016055,GO:0008237,GO:0031334,GO:0017147,GO:0016787,GO:0046872,GO:0004175,GO:0005887,GO:0006508,GO:1904808,GO:0004222,GO:0005886,GO:0016021,GO:0008233,GO:0030178	10090.ENSMUSP00000092494		TraB domain containing 2B	Trabd2b, Gm12824, Hkat; TraB domain containing 2B
ENSMUSG00000050914	478.622	-5.73184	1.10313	-5.19595	2.03673e-07	4.43897e-05	6.69107	4.35272	Ankrd37	654824	GO:0005634,GO:0005737,GO:0005829,GO:0008150,GO:0005739,GO:0005515,GO:0005654	10090.ENSMUSP00000056828		ankyrin repeat domain 37	Ankrd37; ankyrin repeat domain 37
ENSMUSG00000056071	1622.08	-7.02805	1.35343	-5.19278	2.07177e-07	4.46679e-05	6.68366	4.35	S100a9	20202	GO:0001533,GO:0006919,GO:0030054,GO:0030595,GO:0048306,GO:0050729,GO:0005829,GO:0005856,GO:2001244,GO:0016209,GO:0070488,GO:0002376,GO:0030593,GO:0005654,GO:0010976,GO:0035425,GO:0035821,GO:0032496,GO:0005886,GO:0018119,GO:0002544,GO:0031532,GO:0002793,GO:0005615,GO:0016020,GO:0030194,GO:0045087,GO:0061844,GO:0006915,GO:0005576,GO:0005737,GO:0045113,GO:0006417,GO:0006935,GO:0005634,GO:0035606,GO:…	10090.ENSMUSP00000112843		S100 calcium binding protein A9 (calgranulin B)	S100a9, 60B8Ag, BEE22, Cagb, GAGB, L1Ag, MRP14, p14; S100 calcium binding protein A9 (calgranulin B)
ENSMUSG00000019987	17283.2	-9.70889	1.87364	-5.18182	2.19731e-07	4.68705e-05	6.65811	4.3291	Arg1	11846	GO:0060336,GO:0070965,GO:0005829,GO:0002376,GO:0030145,GO:0000050,GO:2000552,GO:0042130,GO:0042832,GO:0043005,GO:0042802,GO:0004053,GO:0046007,GO:0043025,GO:0006525,GO:0005615,GO:0045087,GO:0002250,GO:0005737,GO:0016813,GO:0019547,GO:0046872,GO:0016787,GO:0001938,GO:0005741,GO:0032964,GO:1905541	10090.ENSMUSP00000020161		arginase, liver	Arg1, AI, Arg-1, PGIF; arginase, liver
ENSMUSG00000025279	53.7337	-6.27756	1.21417	-5.17026	2.33763e-07	4.93388e-05	6.63122	4.30681	Dnase1l3	13421	GO:0010623,GO:0005783,GO:0070948,GO:0006309,GO:0000737,GO:0004518,GO:0003677,GO:0006915,GO:0005576,GO:0004530,GO:0004519,GO:0005634,GO:0016787,GO:0002673,GO:0004536,GO:0012501,GO:0002283,GO:0004520,GO:0006308	10090.ENSMUSP00000026315		deoxyribonuclease 1-like 3	Dnase1l3, DNasegamma, Dhp2, Lsd; deoxyribonuclease 1-like 3
ENSMUSG00000078664	353.616	-8.47488	1.64597	-5.14886	2.62069e-07	5.36198e-05	6.58158	4.27067	Sprr2a1	20755	GO:0001533,GO:0030216,GO:0032355,GO:0005634,GO:0008544,GO:0005737,GO:0008360,GO:0005200	10090.ENSMUSP00000083330		small proline-rich protein 2A1	Sprr2a1, Sprr2a, Sprr2a3; small proline-rich protein 2A1
ENSMUSG00000025650	856.905	4.24857	0.824567	5.15249	2.57053e-07	5.36198e-05	6.58998	4.27067	Col7a1	12836	GO:0005604,GO:0005615,GO:0062023,GO:0005576,GO:0010466,GO:0042802,GO:0030414,GO:0007155,GO:0030020,GO:0005581,GO:0004867	10090.ENSMUSP00000107701		collagen, type VII, alpha 1	Col7a1; collagen, type VII, alpha 1
ENSMUSG00000097825	15.2324	-3.23666	0.628546	-5.14944	2.61263e-07	5.36198e-05	6.58292	4.27067	9630001P10Rik	319251	GO:0003674,GO:0005575,GO:0008150			RIKEN cDNA 9630001P10 gene
ENSMUSG00000023224	6617.44	-2.93655	0.570737	-5.14519	2.67254e-07	5.41284e-05	6.57308	4.26657	Serping1	12258	GO:0001848,GO:0030193,GO:0001869,GO:0005615,GO:0062023,GO:0007599,GO:0042730,GO:0045087,GO:0007596,GO:0005576,GO:0045916,GO:0030414,GO:0006958,GO:0002376,GO:0010466,GO:0004867,GO:0010951	10090.ENSMUSP00000023994		serine (or cysteine) peptidase inhibitor, clade G, member 1	Serping1, C1_Inh, C1INH., C1Inh, C1nh; serine (or cysteine) peptidase inhibitor, clade G, member 1
ENSMUSG00000019232	35.7651	-5.48511	1.06648	-5.1432	2.70093e-07	5.41563e-05	6.56849	4.26635	Etnppl	71760	GO:0016829,GO:0030170,GO:0003824,GO:0008483,GO:0008150,GO:0005739,GO:0050459	10090.ENSMUSP00000072121		ethanolamine phosphate phospholyase	Etnppl, 1300019H02Rik, Agxt2l1; ethanolamine phosphate phospholyase
ENSMUSG00000072849	5908.62	-3.07348	0.599383	-5.12775	2.93231e-07	5.82137e-05	6.53279	4.23497	Serpina1e	20704	GO:1900004,GO:0005615,GO:0002020,GO:0005794,GO:0046687,GO:0004866,GO:0005576,GO:0010288,GO:0005783,GO:0043231,GO:0042802,GO:0043434,GO:0034097,GO:0030414,GO:0033986,GO:0010466,GO:0004867,GO:0010951	10090.ENSMUSP00000082130		serine (or cysteine) peptidase inhibitor, clade A, member 1E	Serpina1e, Dom5, PI5, Spi1-5; serine (or cysteine) peptidase inhibitor, clade A, member 1E
ENSMUSG00000029868	22033.5	-6.21023	1.21156	-5.12583	2.96234e-07	5.82332e-05	6.52837	4.23483	Trpv6	64177	GO:0051289,GO:0006816,GO:0098703,GO:0005216,GO:0005887,GO:0034704,GO:0016021,GO:0005886,GO:0042802,GO:0005515,GO:0005516,GO:0070509,GO:0006811,GO:0016020,GO:0055074,GO:0055085,GO:0051592,GO:0046872,GO:0035898,GO:0070588,GO:0005262	10090.ENSMUSP00000031902		transient receptor potential cation channel, subfamily V, member 6	Trpv6, CAT, CaT1, Cac, Ecac2, Otrpc3; transient receptor potential cation channel, subfamily V, member 6
ENSMUSG00000032487	11991.9	-7.85445	1.53297	-5.1237	2.99603e-07	5.83237e-05	6.52345	4.23415	Ptgs2	19225	GO:0005901,GO:0030216,GO:0004666,GO:0042640,GO:0042803,GO:0032227,GO:0004601,GO:0020037,GO:0043154,GO:0019233,GO:0006693,GO:0005783,GO:0032310,GO:0019899,GO:0045786,GO:0090362,GO:0050873,GO:0006629,GO:0031394,GO:0045907,GO:0008217,GO:0071498,GO:0008285,GO:0016491,GO:0032496,GO:0071471,GO:0090336,GO:0010942,GO:0008284,GO:0035633,GO:0043005,GO:0048661,GO:0051213,GO:0090050,GO:0045986,GO:0006979,GO:…	10090.ENSMUSP00000035065		prostaglandin-endoperoxide synthase 2	Ptgs2, COX2, Cox-2, PES-2, PGHS-2, PHS_II, PHS-2, Pghs2, TIS10, gripghs; prostaglandin-endoperoxide synthase 2
ENSMUSG00000026605	492.8	6.08075	1.19123	5.10461	3.31471e-07	6.3907e-05	6.47955	4.19445	Cenpf	108000	GO:0000776,GO:0042803,GO:0045120,GO:0000775,GO:0036064,GO:0005654,GO:0005930,GO:0005635,GO:0007059,GO:0097539,GO:0005813,GO:0016202,GO:0015031,GO:0008022,GO:0030496,GO:0070840,GO:0001822,GO:0005819,GO:0005737,GO:0051310,GO:0045892,GO:0000940,GO:0005634,GO:0000278,GO:0000922,GO:0010389,GO:0021591,GO:0140297,GO:0016363	10090.ENSMUSP00000129738		centromere protein F	Cenpf, 6530404A22Rik, CENF, Lek1, PRO1779, mitosin; centromere protein F
ENSMUSG00000040694	826.095	-7.04411	1.38262	-5.09476	3.49192e-07	6.63344e-05	6.45694	4.17826	Apobec2	11811	GO:0006397,GO:0005634,GO:0046872,GO:0016787,GO:0080111,GO:0016554,GO:0003824,GO:0016556,GO:0005737,GO:0042802,GO:0004126,GO:0003723	10090.ENSMUSP00000047402		apolipoprotein B mRNA editing enzyme, catalytic polypeptide 2	Apobec2, Arp1; apolipoprotein B mRNA editing enzyme, catalytic polypeptide 2
ENSMUSG00000027317	24.4106	-3.57356	0.70153	-5.09395	3.50678e-07	6.63344e-05	6.45509	4.17826	Ppp1r14d	72112	GO:1905183,GO:0004864,GO:0005737,GO:0005575,GO:0042325,GO:0004865,GO:1905184	10090.ENSMUSP00000075453		protein phosphatase 1, regulatory inhibitor subunit 14D	Ppp1r14d, 2010107K19Rik, GBPI-1, Ppp1r14; protein phosphatase 1, regulatory inhibitor subunit 14D
ENSMUSG00000006398	433.049	5.62905	1.10599	5.0896	3.58812e-07	6.72388e-05	6.44513	4.17238	Cdc20	107995	GO:0007064,GO:0090129,GO:0007049,GO:0048471,GO:0005680,GO:0040020,GO:0005829,GO:0005856,GO:0019899,GO:0005654,GO:0005813,GO:0000089,GO:0008284,GO:0051301,GO:0008022,GO:0042826,GO:0005515,GO:0031915,GO:0010997,GO:1990757,GO:0007399,GO:0031145,GO:0032991,GO:0005737,GO:0033597,GO:0030154,GO:1904668,GO:1905786,GO:0050773,GO:0051444,GO:0097027,GO:0090307	10090.ENSMUSP00000006565		cell division cycle 20	Cdc20, 2310042N09Rik, p55CDC; cell division cycle 20
ENSMUSG00000003617	5353.55	-4.05815	0.799361	-5.07674	3.83956e-07	7.12843e-05	6.41572	4.14701	Cp	12870	GO:0055072,GO:0006811,GO:0005615,GO:0016491,GO:0005507,GO:0004322,GO:0046658,GO:0046688,GO:0046872,GO:0006826,GO:0051087,GO:0006825,GO:0005576,GO:0005886	10090.ENSMUSP00000088857		ceruloplasmin	Cp, D3Ertd555e; ceruloplasmin
ENSMUSG00000020062	4524.77	-6.94343	1.37086	-5.06501	4.08374e-07	7.51221e-05	6.38894	4.12423	Slc5a8	216225	GO:0015913,GO:0016021,GO:0015129,GO:0005886,GO:0006814,GO:0022857,GO:0015636,GO:0006811,GO:0016020,GO:0055085,GO:0015730,GO:0006915,GO:0016324,GO:0015293,GO:0005343,GO:0031526,GO:0140161,GO:0015718,GO:0015552	10090.ENSMUSP00000020255		solute carrier family 5 (iodide transporter), member 8	Slc5a8, Ait, SMCT; solute carrier family 5 (iodide transporter), member 8
ENSMUSG00000073399	955.316	-10.2009	2.01578	-5.0605	4.1815e-07	7.57506e-05	6.37867	4.12061	Trim40	195359	GO:0042177,GO:0010468,GO:0061630,GO:0046872,GO:0032088,GO:1900181,GO:0045087,GO:0008270,GO:0005737,GO:0016740,GO:0016567,GO:0008385,GO:0045116,GO:0030308	10090.ENSMUSP00000084400		tripartite motif-containing 40	Trim40, Gm319, Gm35, Gm865; tripartite motif-containing 40
ENSMUSG00000024610	6509.07	-3.88305	0.767407	-5.05996	4.19347e-07	7.57506e-05	6.37743	4.12061	Cd74	16149	GO:0010628,GO:0001961,GO:0043123,GO:0005764,GO:0035693,GO:0035718,GO:0005768,GO:0050731,GO:0001934,GO:0005771,GO:0009986,GO:0050998,GO:0051085,GO:0033674,GO:0043410,GO:0016020,GO:0019886,GO:0008283,GO:0042289,GO:2000448,GO:0005773,GO:0002906,GO:0032755,GO:1902166,GO:0046598,GO:0043518,GO:0048146,GO:0005783,GO:0016021,GO:2000343,GO:0034341,GO:0005794,GO:0045657,GO:0032722,GO:0046597,GO:0005515,GO:…	10090.ENSMUSP00000095171		CD74 antigen (invariant polypeptide of major histocompatibility complex, class II antigen-associated)	Cd74, CLIP, DHLAG, HLADG, Ia-GAMMA, Ii; CD74 antigen (invariant polypeptide of major histocompatibility complex, class II antigen-associated)
ENSMUSG00000056973	2196.26	-2.09616	0.41444	-5.0578	4.24114e-07	7.59278e-05	6.37252	4.1196	Ces1d	104158	GO:0071397,GO:0005783,GO:0005829,GO:0005811,GO:0043691,GO:0006637,GO:0006629,GO:0090205,GO:0042632,GO:0004771,GO:0106106,GO:0006695,GO:0005788,GO:0051791,GO:0061725,GO:0016042,GO:0034379,GO:0030855,GO:0080030,GO:0120188,GO:0010875,GO:0005737,GO:0060086,GO:0010887,GO:0052689,GO:0009636,GO:0071404,GO:0046464,GO:0030339,GO:0008203,GO:0004806,GO:0016787,GO:0070417,GO:0070857,GO:0043231,GO:0061411,GO:…	10090.ENSMUSP00000034172		carboxylesterase 1D	Ces1d, Ces3, TGH; carboxylesterase 1D
ENSMUSG00000060962	96.2219	-5.80877	1.15011	-5.05062	4.40376e-07	7.81414e-05	6.35618	4.10712	Dmkn	73712	GO:0005615,GO:0003674,GO:0005576,GO:0030154,GO:1903575	10090.ENSMUSP00000129031		dermokine	Dmkn, 1110014F24Rik, C130074A08, SK30, SK89, cI-36; dermokine
ENSMUSG00000022824	476.747	-8.08805	1.60896	-5.02689	4.98509e-07	8.76807e-05	6.30233	4.0571	Muc13	17063	GO:0005615,GO:0016020,GO:0042803,GO:0016324,GO:0005576,GO:0005829,GO:0005886,GO:0016021,GO:0030277	10090.ENSMUSP00000110696		mucin 13, epithelial transmembrane	Muc13, 114/A10, 14/A10, Lrrp, Ly64, NJ-1; mucin 13, epithelial transmembrane
ENSMUSG00000021477	25190.8	-4.67568	0.931385	-5.02013	5.16353e-07	8.96006e-05	6.28705	4.04769	Ctsl	13039	GO:0039654,GO:0043373,GO:0019065,GO:0031410,GO:0005764,GO:0097655,GO:0060309,GO:0030141,GO:0043204,GO:0045177,GO:0044877,GO:0008233,GO:0062023,GO:0042393,GO:0005794,GO:0031638,GO:0005771,GO:0048002,GO:0010839,GO:0005902,GO:0005886,GO:0004177,GO:0007154,GO:0016540,GO:0031069,GO:0043005,GO:0005515,GO:0004197,GO:0060441,GO:0051603,GO:0046697,GO:0005615,GO:0016020,GO:0019064,GO:0030984,GO:0004175,GO:…	10090.ENSMUSP00000021933		cathepsin L	Ctsl, 1190035F06Rik, CatL, Ctsl1, MEP, fs, nkt; cathepsin L
ENSMUSG00000085830	12.9715	-3.71172	0.739477	-5.01939	5.18362e-07	8.96006e-05	6.28537	4.04769	Grin1os	320354	GO:0003674,GO:0005575,GO:0008150			glutamate receptor, ionotropic, NMDA1 (zeta 1), opposite strand
ENSMUSG00000026399	5002.1	-3.07209	0.614833	-4.99663	5.83408e-07	9.99822e-05	6.23403	4.00008	Cd55	13136	GO:0045121,GO:2000516,GO:0002726,GO:0001618,GO:0002376,GO:0007204,GO:0009986,GO:0031664,GO:0002456,GO:0005886,GO:2000563,GO:0008289,GO:0016020,GO:0045087,GO:0045916,GO:0016324,GO:0004857,GO:1903659,GO:0006958,GO:0030450,GO:0030449,GO:0031225,GO:0009897,GO:0045959	10090.ENSMUSP00000027650		CD55 molecule, decay accelerating factor for complement	Cd55, Daf, Daf-GPI, Daf1, GPI-DAF; CD55 molecule, decay accelerating factor for complement
ENSMUSG00000033952	380.127	5.6312	1.12818	4.99141	5.99398e-07	0.000101852	6.22228	3.99203	Aspm	12316	GO:0048589,GO:0007049,GO:0021987,GO:0008584,GO:0005856,GO:0007051,GO:0021873,GO:0097431,GO:0090306,GO:0005874,GO:0051661,GO:0005813,GO:0051653,GO:0051301,GO:0090263,GO:0005516,GO:0007420,GO:0030496,GO:0002052,GO:0045769,GO:0016324,GO:0005737,GO:0001764,GO:0048477,GO:0051445,GO:0072687,GO:0036449,GO:0005634,GO:0045665,GO:0007283,GO:0000922,GO:0097150	10090.ENSMUSP00000059159		abnormal spindle microtubule assembly	Aspm, Calmbp1, D330028K02Rik, MCPH5, Sha1; abnormal spindle microtubule assembly
ENSMUSG00000035105	13660.5	-6.59889	1.32282	-4.98851	6.08455e-07	0.000101937	6.21577	3.99167	Egln3	112407	GO:0031543,GO:0016706,GO:0005829,GO:0016491,GO:0031418,GO:0016705,GO:0051213,GO:0071456,GO:0008198,GO:0006974,GO:0018126,GO:0031545,GO:0043523,GO:0006915,GO:0005737,GO:0042127,GO:0018401,GO:0005506,GO:1990830,GO:0005634,GO:0046872	10090.ENSMUSP00000041874		egl-9 family hypoxia-inducible factor 3	Egln3, 2610021G09Rik, Hif-p4h-3, Phd3, SM-20; egl-9 family hypoxia-inducible factor 3
ENSMUSG00000026185	3485.94	2.83403	0.568169	4.988	6.10066e-07	0.000101937	6.21462	3.99167	Igfbp5	16011	GO:1904205,GO:0001649,GO:0005520,GO:0043567,GO:0030336,GO:0040008,GO:0071320,GO:0043568,GO:0045668,GO:0017148,GO:1904754,GO:1904707,GO:0007565,GO:0001558,GO:0031069,GO:0043569,GO:0045926,GO:0042593,GO:0005615,GO:0019838,GO:1901862,GO:0044342,GO:0005576,GO:0014912,GO:0051897,GO:0001968,GO:0048662,GO:0071407,GO:0051146,GO:0016942,GO:0031995,GO:0031994,GO:0060056,GO:0048286,GO:0042567	10090.ENSMUSP00000027377		insulin-like growth factor binding protein 5	Igfbp5, IGFBP-5, IGFBP-5P; insulin-like growth factor binding protein 5
ENSMUSG00000066108	143.992	-5.92238	1.1906	-4.9743	6.54836e-07	0.000107624	6.18387	3.96809	Muc5b	74180	GO:0005615,GO:0042742,GO:0003674,GO:0043231,GO:0031012,GO:0043030	10090.ENSMUSP00000128276		mucin 5, subtype B, tracheobronchial	Muc5b, 2300002I04Rik, A130042M24, MUC5, MUC9, mucin_5b; mucin 5, subtype B, tracheobronchial
ENSMUSG00000022636	7808.86	-2.72276	0.54733	-4.97462	6.53744e-07	0.000107624	6.18459	3.96809	Alcam	11658	GO:0043025,GO:0008045,GO:0016020,GO:0031226,GO:0007411,GO:0007157,GO:0002250,GO:0005886,GO:0042802,GO:0042101,GO:0001772,GO:0030424,GO:0005515,GO:0007155,GO:0002376,GO:0042995,GO:0016021,GO:0009897	10090.ENSMUSP00000023312		activated leukocyte cell adhesion molecule	Alcam, BEN, CD166, DM-GRASP, MuSC, SC1; activated leukocyte cell adhesion molecule
ENSMUSG00000028266	1538.62	-1.97232	0.396838	-4.97009	6.69204e-07	0.000109091	6.17444	3.96221	Lmo4	16911	GO:0021514,GO:0090575,GO:0008134,GO:0030334,GO:0005515,GO:0033674,GO:0021522,GO:0031252,GO:0048538,GO:0006357,GO:0031333,GO:0005634,GO:0042659,GO:0046872,GO:0021527,GO:0003281,GO:0001843,GO:0050865,GO:0045944,GO:0140297	10090.ENSMUSP00000113840		LIM domain only 4	Lmo4, A730077C12Rik, Crp3, Etohi4; LIM domain only 4
ENSMUSG00000105096	63.631	-5.34065	1.07647	-4.96128	7.00313e-07	0.000111102	6.15471	3.95428	Gbp10	626578	GO:0042832,GO:0031410,GO:0003924,GO:0005525,GO:0050830,GO:0071222,GO:0071346			guanylate-binding protein 10	Gbp10; guanylate-binding protein 10
ENSMUSG00000044976	105.165	-3.03506	0.612013	-4.95915	7.08034e-07	0.000111102	6.14995	3.95428	Wdr72	546144	GO:0031410,GO:0005768,GO:0005634,GO:0072659,GO:0031214,GO:0003674,GO:0070166,GO:0005737,GO:0022617	10090.ENSMUSP00000057320		WD repeat domain 72	Wdr72, D230040E23; WD repeat domain 72
ENSMUSG00000028488	218.118	1.75123	0.353156	4.95882	7.09244e-07	0.000111102	6.1492	3.95428	Sh3gl2	20404	GO:0048471,GO:0097441,GO:0005769,GO:0030054,GO:0005829,GO:0005768,GO:0010629,GO:0099523,GO:0006897,GO:0001933,GO:0099050,GO:0098978,GO:0042802,GO:0008022,GO:0005515,GO:0031175,GO:0097484,GO:0008289,GO:2000369,GO:0043025,GO:1903527,GO:0016020,GO:0016191,GO:0098684,GO:0005737,GO:1990416,GO:0042995,GO:0002090,GO:0097749,GO:1905604,GO:0060988,GO:0098793,GO:0097753,GO:0019901,GO:0048488	10090.ENSMUSP00000030212		SH3-domain GRB2-like 2	Sh3gl2, 9530001L19Rik, B930049H17Rik, EEN-B1, EEN1, SH3PA, Sh3d2a; SH3-domain GRB2-like 2
ENSMUSG00000031958	711.286	-1.38388	0.278868	-4.96249	6.95962e-07	0.000111102	6.15741	3.95428	Ldhd	52815	GO:0016491,GO:0004458,GO:0006754,GO:0003824,GO:0005743,GO:0008720,GO:1903457,GO:0005739,GO:0005515,GO:0071949,GO:0050660	10090.ENSMUSP00000068086		lactate dehydrogenase D	Ldhd, 4733401P21Rik, D8Bwg1320e, DLD; lactate dehydrogenase D
ENSMUSG00000021068	578.769	1.3376	0.269646	4.96059	7.0278e-07	0.000111102	6.15318	3.95428	Nin	18080	GO:0072686,GO:0021957,GO:0005525,GO:0005829,GO:0005856,GO:0000242,GO:0045177,GO:0005654,GO:0097431,GO:0120103,GO:0000166,GO:0005874,GO:0051642,GO:0097539,GO:0005813,GO:0005814,GO:0005886,GO:0021540,GO:0005515,GO:0019900,GO:0050772,GO:0008104,GO:1904780,GO:0005737,GO:0030425,GO:0030424,GO:0090222,GO:0034454,GO:0005730,GO:0031116,GO:0048668,GO:0005509,GO:0044295,GO:0000922,GO:0005881,GO:0007052,GO:…	10090.ENSMUSP00000082422		ninein	Nin, 3110068G20Rik, mKIAA1565; ninein
ENSMUSG00000002799	345.705	2.37529	0.479302	4.95573	7.20605e-07	0.000112007	6.1423	3.95076	Jag2	16450	GO:0048471,GO:0005887,GO:0007219,GO:0030155,GO:0016331,GO:0016021,GO:0008083,GO:0030217,GO:0042475,GO:0001501,GO:0045061,GO:0005886,GO:0007154,GO:0005515,GO:0005112,GO:0001701,GO:0007275,GO:0016020,GO:0045747,GO:0007605,GO:0001709,GO:0042127,GO:0030154,GO:1990134,GO:0003016,GO:0005509,GO:0007283,GO:0042492,GO:0009912	10090.ENSMUSP00000075224		jagged 2	Jag2, D12Ggc2e, Serh, mJagged2-1, sm; jagged 2
ENSMUSG00000070044	165.979	1.4077	0.284172	4.95367	7.28259e-07	0.000112325	6.13771	3.94952	Fam149a	212326	GO:0003674,GO:0005575,GO:0008150	10090.ENSMUSP00000091245		family with sequence similarity 149, member A	Fam149a, mKIAA4166; family with sequence similarity 149, member A
ENSMUSG00000029102	2634.67	-4.21808	0.852129	-4.95005	7.41947e-07	0.000113563	6.12963	3.94476	Hgfac	54426	GO:0005615,GO:0008236,GO:0005791,GO:0031638,GO:0016787,GO:0004252,GO:0005576,GO:0006508,GO:0007596,GO:0005737,GO:0008233	10090.ENSMUSP00000030985		hepatocyte growth factor activator	Hgfac, HGFA; hepatocyte growth factor activator
ENSMUSG00000020912	28.8345	-2.38617	0.482551	-4.94492	7.61768e-07	0.000115714	6.11818	3.93662	Krt12	268482	GO:0008544,GO:0005198,GO:0030855,GO:0002009,GO:0005882,GO:0005856,GO:0061303,GO:0060429	10090.ENSMUSP00000017741		keratin 12	Krt12, K12, Krt-12, Krt1-12; keratin 12
ENSMUSG00000020140	438.316	7.01438	1.42133	4.93507	8.01206e-07	0.00011968	6.09626	3.92198	Lgr5	14160	GO:0005887,GO:2001013,GO:0016021,GO:0005654,GO:0005794,GO:0007165,GO:0048839,GO:0090263,GO:0005886,GO:0007190,GO:0004888,GO:0004930,GO:0009994,GO:0016500,GO:0001942,GO:0009755,GO:0016020,GO:0042127,GO:0008528,GO:0007186,GO:0032588,GO:0007189	10090.ENSMUSP00000020350		leucine rich repeat containing G protein coupled receptor 5	Lgr5, FEX, Gpr49; leucine rich repeat containing G protein coupled receptor 5
ENSMUSG00000022651	52.0538	-4.36892	0.885479	-4.93396	8.05786e-07	0.00011968	6.09378	3.92198	Retnlg	245195	GO:0002408,GO:0005615,GO:0005179,GO:0005576	10090.ENSMUSP00000070238		resistin like gamma	Retnlg, Fizz3, Relmg, Xcp1; resistin like gamma
ENSMUSG00000028544	530.187	-3.42462	0.693813	-4.93595	7.9762e-07	0.00011968	6.0982	3.92198	Slc5a9	230612	GO:0006811,GO:0005412,GO:0016020,GO:0055085,GO:0005886,GO:0006814,GO:0022857,GO:0016021	10090.ENSMUSP00000099782		solute carrier family 5 (sodium/glucose cotransporter), member 9	Slc5a9, SGLT4; solute carrier family 5 (sodium/glucose cotransporter), member 9
ENSMUSG00000105476	340.87	-4.53631	0.920781	-4.92659	8.3675e-07	0.000123365	6.0774	3.90881	Gm35439
ENSMUSG00000078670	605.86	-2.45651	0.49945	-4.91844	8.72371e-07	0.000127678	6.0593	3.89388	Fam174b	100038347	GO:0016020,GO:0005794,GO:0007030,GO:0003674,GO:0005886,GO:0016021	10090.ENSMUSP00000103080		family with sequence similarity 174, member B	Fam174b; family with sequence similarity 174, member B
ENSMUSG00000004035	1655.54	6.49302	1.32223	4.91068	9.07629e-07	0.000130927	6.04209	3.88297	Gstm7	68312	GO:0005102,GO:0042803,GO:0071313,GO:0005829,GO:0019899,GO:0042178,GO:0016529,GO:0006749,GO:0004364,GO:0018916,GO:0060315,GO:0045171,GO:0005737,GO:0043651,GO:0070458,GO:0016740,GO:0043295,GO:0004602,GO:0005504,GO:0051122,GO:0060316,GO:0010880	10090.ENSMUSP00000004137		glutathione S-transferase, mu 7	Gstm7, 0610005A07Rik, Cd203c; glutathione S-transferase, mu 7
ENSMUSG00000090231	302.096	-3.97926	0.810168	-4.91164	9.03155e-07	0.000130927	6.04424	3.88297	Cfb	14962	GO:0008236,GO:0016787,GO:0045087,GO:0004252,GO:0006508,GO:0005576,GO:0006957,GO:0005886,GO:0008283,GO:0006956,GO:0002376,GO:0008233	10090.ENSMUSP00000025229		complement factor B	Cfb, Bf, C2, Fb, H2-Bf; complement factor B
ENSMUSG00000032014	340.672	2.27399	0.463543	4.90567	9.31113e-07	0.000133355	6.031	3.87499	Oaf	102644	GO:0003674,GO:0008150	10090.ENSMUSP00000034512		out at first homolog	Oaf, D130038B21Rik, D9Ucla1; out at first homolog
ENSMUSG00000110520	257.645	-6.83734	1.39458	-4.90279	9.4483e-07	0.000133414	6.02465	3.8748	Gm45776
ENSMUSG00000049897	29.7841	-1.78818	0.364629	-4.9041	9.3859e-07	0.000133414	6.02752	3.8748	Stkld1	279029	GO:0000166,GO:0005524,GO:0004674,GO:0005575,GO:0004672	10090.ENSMUSP00000062967		serine/threonine kinase-like domain containing 1	Stkld1, Gm711, Sgk071; serine/threonine kinase-like domain containing 1
ENSMUSG00000035407	42.2837	3.33963	0.68139	4.90121	9.52474e-07	0.000133553	6.02115	3.87435	Kank4	242553	GO:0030837,GO:0015630,GO:0003674,GO:0051497,GO:0005737,GO:0005856,GO:0005829	10090.ENSMUSP00000099851		KN motif and ankyrin repeat domains 4	Kank4, Ankrd38, C130031J23; KN motif and ankyrin repeat domains 4
ENSMUSG00000037685	1553.7	1.64162	0.336989	4.87143	1.10792e-06	0.000154271	5.95549	3.81172	Atp8a1	11980	GO:0031410,GO:0005783,GO:0061092,GO:1990531,GO:0016021,GO:0000166,GO:0005794,GO:0005524,GO:0140331,GO:0045332,GO:0005886,GO:0005515,GO:0000287,GO:0031090,GO:0016020,GO:0140326,GO:0140346,GO:0030335,GO:0006869,GO:0046872,GO:0015914,GO:0043231,GO:0007612,GO:0005802	10090.ENSMUSP00000042215		ATPase, aminophospholipid transporter (APLT), class I, type 8A, member 1	Atp8a1, APLT, Atp3a2, B230107D19Rik, ClassI; ATPase, aminophospholipid transporter (APLT), class I, type 8A, member 1
ENSMUSG00000113599	187.168	7.27224	1.49336	4.8697	1.11766e-06	0.000154553	5.95169	3.81092	9530014B07Rik	77398	GO:0003674,GO:0005575,GO:0008150			RIKEN cDNA 9530014B07 gene
ENSMUSG00000114784	235.097	-6.99159	1.43626	-4.86792	1.12781e-06	0.000154889	5.94776	3.80998	Gm47754	115488147				predicted gene, 47754
ENSMUSG00000027674	47.4616	3.50695	0.720649	4.86638	1.13659e-06	0.000155033	5.9444	3.80958	Pex5l	58869	GO:0043949,GO:0048471,GO:0005778,GO:0016560,GO:0005829,GO:0005515,GO:0042391,GO:0005221,GO:0005052,GO:0016020,GO:0005737,GO:0030425,GO:0045055,GO:0043235,GO:0045185,GO:0051461,GO:0031267,GO:0000268,GO:0017071,GO:0051286	10090.ENSMUSP00000103861		peroxisomal biogenesis factor 5-like	Pex5l, 1700016J08Rik, PXR2, Pex2, TRIP8b, pex5Rp; peroxisomal biogenesis factor 5-like
ENSMUSG00000030732	167.384	2.14444	0.441064	4.86196	1.16228e-06	0.000157465	5.93469	3.80282	Chrdl2	69121	GO:0030514,GO:0005515,GO:0005576,GO:0051216,GO:0030154,GO:0001503,GO:0007275	10090.ENSMUSP00000032977		chordin-like 2	Chrdl2, 1810022C01Rik, Chl2; chordin-like 2
ENSMUSG00000039238	242.524	-4.89338	1.00692	-4.85973	1.17549e-06	0.000158186	5.92978	3.80083	Zfp750	319530	GO:0000122,GO:0000978,GO:0001227,GO:0005634,GO:0008544,GO:0046872,GO:0010719,GO:1990841,GO:0001228,GO:0030154,GO:0045944	10090.ENSMUSP00000089951	Others	zinc finger protein 750	Zfp750, A030007D23Rik, Znf750; zinc finger protein 750
ENSMUSG00000068522	158.408	4.25612	0.876652	4.85497	1.20407e-06	0.000159297	5.91935	3.79779	Aard	239435	GO:0003674,GO:0005575,GO:0008150	10090.ENSMUSP00000087479		alanine and arginine rich domain containing protein	Aard, A5D3; alanine and arginine rich domain containing protein
ENSMUSG00000032028	44.44	3.01488	0.621366	4.85202	1.22213e-06	0.000159297	5.91288	3.79779	Nxpe2	78252	GO:0016020,GO:0003674,GO:0008150,GO:0005575,GO:0016021	10090.ENSMUSP00000034527		neurexophilin and PC-esterase domain family, member 2	Nxpe2, 4432416J03Rik, Fam55b; neurexophilin and PC-esterase domain family, member 2
ENSMUSG00000047730	15295.3	-2.82474	0.582205	-4.8518	1.22346e-06	0.000159297	5.91241	3.79779	Fcgbp	215384	GO:0031012,GO:0008150,GO:0005615,GO:0005515	10090.ENSMUSP00000075945		Fc fragment of IgG binding protein	Fcgbp, A430096B05Rik; Fc fragment of IgG binding protein
ENSMUSG00000040350	349.294	-1.94388	0.400458	-4.85413	1.20916e-06	0.000159297	5.91751	3.79779	Trim7	94089	GO:0005634,GO:0061630,GO:0046872,GO:0008270,GO:0005737,GO:0016740,GO:0016567	10090.ENSMUSP00000104836		tripartite motif-containing 7	Trim7; tripartite motif-containing 7
ENSMUSG00000032353	1452.99	-1.21122	0.249527	-4.85405	1.20964e-06	0.000159297	5.91734	3.79779	Tmed3	66111	GO:0006888,GO:0031410,GO:0016020,GO:0030126,GO:0005794,GO:0007030,GO:0003674,GO:0005783,GO:0015031,GO:0030134,GO:0006886,GO:0016021,GO:0005793	10090.ENSMUSP00000058723		transmembrane p24 trafficking protein 3	Tmed3, 1200002G13Rik, P24b; transmembrane p24 trafficking protein 3
ENSMUSG00000041498	151.322	5.68799	1.17349	4.84707	1.25301e-06	0.000162091	5.90204	3.79024	Kif14	381293	GO:0021693,GO:0045184,GO:0032147,GO:1903429,GO:0015631,GO:0021987,GO:0005829,GO:0005856,GO:0007018,GO:0007080,GO:0030155,GO:0000166,GO:0005874,GO:0001558,GO:0021695,GO:0005524,GO:2000045,GO:0051301,GO:0008284,GO:0005886,GO:0008017,GO:0016887,GO:0030334,GO:0090543,GO:0030496,GO:0003777,GO:0043523,GO:0032487,GO:0005737,GO:0031641,GO:0007019,GO:0005871,GO:0033624,GO:0043066,GO:0031146,GO:0005634,GO:…	10090.ENSMUSP00000139698		kinesin family member 14	Kif14, D1Ertd367e, E130203M01; kinesin family member 14
ENSMUSG00000028766	13418.7	-6.86366	1.41774	-4.84126	1.29015e-06	0.000165429	5.88936	3.78139	Alpl	11647	GO:0140651,GO:0042822,GO:0003824,GO:0005758,GO:0052732,GO:1904383,GO:0033883,GO:0005886,GO:0010259,GO:0005739,GO:0065010,GO:0034516,GO:0005515,GO:0005615,GO:0016020,GO:0120162,GO:0055074,GO:0110148,GO:0030282,GO:0001958,GO:0003006,GO:0004035,GO:0050187,GO:0071407,GO:0055062,GO:0046872,GO:0016787,GO:0016462,GO:0019725,GO:0031214,GO:0016311,GO:0005509,GO:0046677,GO:0051384,GO:0016791,GO:0031012,GO:…	10090.ENSMUSP00000030551		alkaline phosphatase, liver/bone/kidney	Alpl, ALP, APTNAP, Akp-2, Akp2, TNAP, TNSALP; alkaline phosphatase, liver/bone/kidney
ENSMUSG00000026107	956.595	-3.07363	0.634985	-4.84047	1.29531e-06	0.000165429	5.88762	3.78139	Nabp1	109019	GO:0006281,GO:0000724,GO:0003697,GO:0003677,GO:0044818,GO:0005634,GO:0070876,GO:0000781,GO:0005829,GO:0010212,GO:0007093,GO:0003723,GO:0005654,GO:0006974,GO:0035861	10090.ENSMUSP00000027279		nucleic acid binding protein 1	Nabp1, 4930434H03Rik, 4930442A21Rik, 4930488J04Rik, 4933440J18Rik, 5830411E10Rik, Nbp1, Obfc2a, Ssb2; nucleic acid binding protein 1
ENSMUSG00000033187	121.426	-7.19998	1.48967	-4.83326	1.34315e-06	0.000169893	5.87188	3.76983	BC016579	212998	GO:0016020,GO:0003674,GO:0005783,GO:0008150,GO:0005575,GO:0016021	10090.ENSMUSP00000037651		cDNA sequence, BC016579	cDNA sequence, BC016579
ENSMUSG00000039196	73.4228	-5.62984	1.16496	-4.83266	1.34721e-06	0.000169893	5.87056	3.76983	Orm1	18405	GO:0005615,GO:0005576,GO:0002682,GO:0036094,GO:0006953	10090.ENSMUSP00000030044		orosomucoid 1	Orm1, Agp-1, Agp-2, Orm-1; orosomucoid 1
ENSMUSG00000026126	583.024	-1.48082	0.306807	-4.82657	1.38906e-06	0.000174076	5.85728	3.75926	Ptpn18	19253	GO:0004721,GO:0004726,GO:0035335,GO:0005634,GO:0016787,GO:0001825,GO:0016311,GO:0005737,GO:0004725,GO:0006470,GO:0005515,GO:0016791	10090.ENSMUSP00000027302		protein tyrosine phosphatase, non-receptor type 18	Ptpn18, FLP-1, FLP1, HSCF, PTP-HSCF, PTP-K1, Ptpk1; protein tyrosine phosphatase, non-receptor type 18
ENSMUSG00000040809	73.351	-5.15003	1.06993	-4.81341	1.48375e-06	0.000184787	5.82864	3.73333	Chil3	12655	GO:0031410,GO:0005783,GO:0002532,GO:0004568,GO:0032722,GO:0004563,GO:0019900,GO:0006032,GO:0005615,GO:0016798,GO:0030246,GO:0005576,GO:0005737,GO:0102148,GO:0008061,GO:0008152,GO:0000272,GO:0005634,GO:0016787,GO:0005975,GO:0006954	10090.ENSMUSP00000053923		chitinase-like 3	Chil3, Chi3l3, ECF-L, Ym1; chitinase-like 3
ENSMUSG00000096215	442.623	-1.71926	0.357561	-4.80828	1.52231e-06	0.000188418	5.8175	3.72488	Smim22	432995	GO:0003674,GO:0140042,GO:0042127,GO:0005575,GO:0032956,GO:0030335,GO:0051726	10090.ENSMUSP00000137083		small integral membrane protein 22	Smim22, EG432995, Gm5480; small integral membrane protein 22
ENSMUSG00000113334	8.43867	-4.66798	0.972133	-4.80179	1.57255e-06	0.000193443	5.8034	3.71345	D030007L05Rik
ENSMUSG00000044165	1049.75	-4.42254	0.921437	-4.79962	1.5897e-06	0.000194361	5.79868	3.71139	Bcl2l15	229672	GO:0005634,GO:0003674,GO:0005829,GO:0008150,GO:0042981	10090.ENSMUSP00000052210		BCLl2-like 15	Bcl2l15, Bfk, Gm566; BCLl2-like 15
ENSMUSG00000031004	1576.24	5.3897	1.12415	4.79449	1.63091e-06	0.00019819	5.78757	3.70292	Mki67	17345	GO:0007049,GO:0007088,GO:0016604,GO:0000775,GO:0005654,GO:0000166,GO:0005524,GO:0008022,GO:0072574,GO:0003677,GO:0005694,GO:1902275,GO:0005737,GO:0008283,GO:1990705,GO:0005730,GO:0051321,GO:0000793,GO:0005634,GO:0051983	10090.ENSMUSP00000033310		antigen identified by monoclonal antibody Ki 67	Mki67, D630048A14Rik, Ki-67, Ki67; antigen identified by monoclonal antibody Ki 67
ENSMUSG00000045502	422.933	-5.31848	1.11042	-4.78962	1.67093e-06	0.00020066	5.77704	3.69754	Hcar2	80885	GO:0070165,GO:0050995,GO:0016020,GO:0001614,GO:0030054,GO:0007165,GO:0006915,GO:0005525,GO:0005886,GO:0004930,GO:0007186,GO:0070553,GO:0016021	10090.ENSMUSP00000054104		hydroxycarboxylic acid receptor 2	Hcar2, Gpr109a, Gpr109b, HM74, Niacr1, PUMA-G, Pumag, mHM74b; hydroxycarboxylic acid receptor 2
ENSMUSG00000035831	114.35	-6.33201	1.32573	-4.77626	1.78587e-06	0.000213145	5.74815	3.67132	Krt25	70810	GO:0042633,GO:0005198,GO:0007568,GO:0045109,GO:0045095,GO:0005882,GO:0005515,GO:0005737,GO:0005856,GO:0031069,GO:0007010,GO:0046982	10090.ENSMUSP00000048439		keratin 25	Krt25, 4631426H08Rik, CK-25, K25, Ka38, Krt25a, mIRSa1; keratin 25
ENSMUSG00000022033	282.137	6.6121	1.38528	4.77311	1.81404e-06	0.000213961	5.74135	3.66967	Pbk	52033	GO:0050728,GO:0032873,GO:0000166,GO:0032435,GO:0005634,GO:0005524,GO:0001933,GO:0016310,GO:0004674,GO:0004708,GO:0018107,GO:0004672,GO:0018105,GO:0016740,GO:0034644,GO:0006468,GO:0016301	10090.ENSMUSP00000022612		PDZ binding kinase	Pbk, 2810434B10Rik, D14Ertd732e, TOPK; PDZ binding kinase
ENSMUSG00000005800	23.2838	-5.34056	1.11869	-4.77395	1.80644e-06	0.000213961	5.74318	3.66967	Mmp8	17394	GO:0010628,GO:0032693,GO:0004252,GO:0008233,GO:0010629,GO:0032760,GO:0045429,GO:1903980,GO:0043410,GO:0005615,GO:1903428,GO:0004175,GO:0005576,GO:0006508,GO:0008270,GO:0043388,GO:0030198,GO:0008237,GO:0046872,GO:0016787,GO:0030574,GO:0005509,GO:0150078,GO:0004222,GO:1901224,GO:0032755,GO:0046330,GO:0031012	10090.ENSMUSP00000018765		matrix metallopeptidase 8	Mmp8; matrix metallopeptidase 8
ENSMUSG00000086706	48.3606	-3.57022	0.748357	-4.77074	1.83549e-06	0.000215224	5.73625	3.66711	Gm15848
ENSMUSG00000062515	2845.7	-7.20952	1.5119	-4.76851	1.85593e-06	0.000216178	5.73144	3.66519	Fabp4	11770	GO:0050729,GO:0005829,GO:0050872,GO:0050873,GO:0015908,GO:0005654,GO:0001816,GO:0008284,GO:0042632,GO:0036041,GO:0008289,GO:0071356,GO:0120162,GO:0006631,GO:0050727,GO:0005737,GO:0009617,GO:0015909,GO:0045892,GO:0006469,GO:0005634,GO:0071285,GO:0005324,GO:0005504,GO:0051427	10090.ENSMUSP00000029041		fatty acid binding protein 4, adipocyte	Fabp4, 422/aP2, AFABP, ALBP, ALBP/Ap2, Ap2, Lbpl, P15; fatty acid binding protein 4, adipocyte
ENSMUSG00000021259	33.9688	3.0464	0.638991	4.76751	1.86518e-06	0.000216178	5.72928	3.66519	Cyp46a1	13116	GO:0020037,GO:0030054,GO:0004497,GO:0005783,GO:0045202,GO:0006805,GO:0006707,GO:0006629,GO:0016021,GO:0016491,GO:0016705,GO:0008395,GO:0033781,GO:1900271,GO:0016020,GO:1903044,GO:0030425,GO:0005506,GO:0098794,GO:0042995,GO:0008202,GO:0098793,GO:0046872,GO:0008203,GO:0043231,GO:0042448,GO:0005789	10090.ENSMUSP00000021684		cytochrome P450, family 46, subfamily a, polypeptide 1	Cyp46a1, CH24H, Cyp46; cytochrome P450, family 46, subfamily a, polypeptide 1
ENSMUSG00000050747	3900.97	-9.44947	1.98342	-4.76424	1.89571e-06	0.000218453	5.72223	3.66064	Trim15	69097	GO:0051092,GO:0044790,GO:0061630,GO:1901253,GO:0045087,GO:1900246,GO:0032481,GO:0005737,GO:0051091,GO:0003713,GO:0016567,GO:0010468	10090.ENSMUSP00000025329		tripartite motif-containing 15	Trim15, 1810012B10Rik; tripartite motif-containing 15
ENSMUSG00000039546	39.9531	3.87416	0.813781	4.76069	1.92934e-06	0.000219073	5.71459	3.65941	Ajap1	230959	GO:0016020,GO:0044214,GO:0009898,GO:0030054,GO:0030860,GO:0009986,GO:0061045,GO:0005886,GO:0016323,GO:0044291,GO:0005912,GO:0001953,GO:0007155,GO:0008013,GO:0016021,GO:0044877	10090.ENSMUSP00000101271		adherens junction associated protein 1	Ajap1, Gm573; adherens junction associated protein 1
ENSMUSG00000026833	4362.19	-3.86114	0.810911	-4.76148	1.92175e-06	0.000219073	5.7163	3.65941	Olfm1	56177	GO:2001223,GO:0030054,GO:0005783,GO:0045202,GO:0032281,GO:1902430,GO:0007165,GO:0098978,GO:0042802,GO:0005515,GO:0007275,GO:0043025,GO:0097060,GO:0005615,GO:0023041,GO:0007399,GO:0030516,GO:0005576,GO:0030424,GO:0042995,GO:0001540,GO:0099243,GO:1902003,GO:0043065,GO:0044295	10090.ENSMUSP00000028177		olfactomedin 1	Olfm1, AMY, Noe1, OlfA, Pancortin, Pancortin3; olfactomedin 1
ENSMUSG00000105300	110.224	-3.57388	0.750782	-4.76022	1.93387e-06	0.000219073	5.71357	3.65941	Gm30613
ENSMUSG00000029379	204.603	-8.55202	1.79712	-4.75874	1.94808e-06	0.000219443	5.71039	3.65868	Cxcl3	330122	GO:0005615,GO:0006952,GO:0045236,GO:0006955,GO:0008009,GO:0061844,GO:0005576,GO:0006954,GO:0006935,GO:0070098,GO:0071222,GO:0005515,GO:0007204,GO:0030593,GO:0005125	10090.ENSMUSP00000031326		chemokine (C-X-C motif) ligand 3	Cxcl3, Dcip1, Gm1960; chemokine (C-X-C motif) ligand 3
ENSMUSG00000029188	2436.28	-6.07612	1.27735	-4.7568	1.9669e-06	0.000220285	5.70622	3.65702	Slc34a2	20531	GO:0006817,GO:0016021,GO:0005903,GO:0042301,GO:0005886,GO:0006814,GO:0031982,GO:0044341,GO:0019904,GO:0031402,GO:0001701,GO:0006811,GO:0016020,GO:0016324,GO:0015293,GO:0031526,GO:0005436,GO:0030643,GO:0031528	10090.ENSMUSP00000092380		solute carrier family 34 (sodium phosphate), member 2	Slc34a2, D5Ertd227e, NaPi-2b, Npt2b; solute carrier family 34 (sodium phosphate), member 2
ENSMUSG00000054200	59.917	-3.83673	0.806763	-4.75571	1.97752e-06	0.000220285	5.70388	3.65702	Ffar4	107221	GO:0005765,GO:0005764,GO:0005887,GO:0050872,GO:0050873,GO:0036321,GO:0007204,GO:0016021,GO:0050728,GO:0005768,GO:0030139,GO:0090336,GO:0007165,GO:0005886,GO:1990763,GO:0004930,GO:0005515,GO:0008289,GO:0120162,GO:0016020,GO:0007200,GO:0010827,GO:0070374,GO:0007186,GO:0030154,GO:0010008,GO:0005929,GO:0042995,GO:0008527,GO:0045669,GO:0070094,GO:0046879,GO:0032691,GO:0043066,GO:0043950,GO:0045444,GO:…	10090.ENSMUSP00000063660		free fatty acid receptor 4	Ffar4, Ffa4, GT01, Gpr120, Gpr129, KPG_013, O3far1, Pgr4; free fatty acid receptor 4
ENSMUSG00000026417	20733.6	-3.99887	0.842589	-4.74594	2.07545e-06	0.000228653	5.68289	3.64082	Pigr	18703	GO:0001792,GO:0038093,GO:0005615,GO:0016020,GO:0007173,GO:0001580,GO:0055038,GO:0071751,GO:0016021,GO:0005576,GO:0005154,GO:0005886,GO:0004888,GO:0043113,GO:0002415,GO:0030133,GO:0043235	10090.ENSMUSP00000027675		polymeric immunoglobulin receptor	Pigr; polymeric immunoglobulin receptor
ENSMUSG00000079017	1056.99	-2.52484	0.531981	-4.74611	2.07367e-06	0.000228653	5.68326	3.64082	Ifi27l2a	76933	GO:0016020,GO:0005634,GO:0007568,GO:0009615,GO:0003674,GO:0097190,GO:0005739,GO:0016021,GO:0031966	10090.ENSMUSP00000054698		interferon, alpha-inducible protein 27 like 2A	Ifi27l2a, 2310061N23Rik, Ifi27, Isg12, Isg12(b1); interferon, alpha-inducible protein 27 like 2A
ENSMUSG00000097840	58.8915	-6.39725	1.35	-4.73871	2.15078e-06	0.000235657	5.6674	3.62772	Gm26756
ENSMUSG00000072294	54.2328	3.01296	0.637349	4.72734	2.27481e-06	0.000247892	5.64306	3.60574	Klf12	16597	GO:1990837,GO:0000122,GO:0000977,GO:0000978,GO:0001227,GO:0003677,GO:0005634,GO:0000981,GO:0006357,GO:0046872,GO:0006355,GO:0005829,GO:0003700,GO:0005515,GO:0005654,GO:0045944	10090.ENSMUSP00000094844	zf-C2H2	Kruppel-like factor 12	Klf12, 2700063E05Rik, AP-2rep, B130052C06Rik, D530033K05Rik; Kruppel-like transcription factor 12
ENSMUSG00000039193	265.126	-4.67956	0.992925	-4.71291	2.44206e-06	0.000264196	5.61224	3.57807	Nlrc4	268973	GO:0006919,GO:0042803,GO:0072557,GO:0061702,GO:0070269,GO:0005829,GO:0042981,GO:0002376,GO:0051092,GO:0089720,GO:0000166,GO:0005524,GO:0010954,GO:0042802,GO:0005515,GO:0043281,GO:0061133,GO:0045087,GO:0006915,GO:0005737,GO:0016045,GO:0051260,GO:0042742,GO:0002218,GO:0032731,GO:0043065,GO:0097202,GO:0006954	10090.ENSMUSP00000059637		NLR family, CARD domain containing 4	Nlrc4, 9530011P19Rik, CLAN, CLAN1, CLANA, CLANB, CLANC, CLAND, Card12, IPAF; NLR family, CARD domain containing 4
ENSMUSG00000003500	481.321	1.35124	0.286755	4.71218	2.45077e-06	0.000264196	5.6107	3.57807	Impdh1	23917	GO:0006164,GO:0016491,GO:0003677,GO:0097294,GO:0005634,GO:0006183,GO:0046872,GO:0003676,GO:0003824,GO:0046651,GO:0005737,GO:0005829,GO:0042802,GO:0003938,GO:0032263,GO:0006177	10090.ENSMUSP00000077289		inosine monophosphate dehydrogenase 1	Impdh1, B930086D20Rik, IMPDH-I; inosine monophosphate dehydrogenase 1
ENSMUSG00000003038	1748.03	2.48518	0.527799	4.70857	2.4946e-06	0.000267482	5.603	3.57271	Hmgn2	15331	GO:0000122,GO:0005615,GO:0006357,GO:0031640,GO:0005634,GO:0003682,GO:0040034,GO:0061844,GO:0006325,GO:0005737	10090.ENSMUSP00000099613		high mobility group nucleosomal binding domain 2	Hmgn2, HMG-17, Hmg17; high mobility group nucleosomal binding domain 2
ENSMUSG00000090588	410.21	-10.2181	2.17234	-4.70372	2.55464e-06	0.000272464	5.59267	3.56469	Muc21	672682	GO:0005886,GO:0003674,GO:0022408,GO:0010812	10090.ENSMUSP00000130987		mucin 21	Muc21, Gm9573; mucin 21
ENSMUSG00000050545	18.1815	3.57731	0.760894	4.70145	2.58319e-06	0.000274051	5.58784	3.56217	Fam228b	207921	GO:0003674,GO:0005575,GO:0008150	10090.ENSMUSP00000050881		family with sequence similarity 228, member B	Fam228b, A830093I24Rik; family with sequence similarity 228, member B
ENSMUSG00000025328	188.095	-5.304	1.13016	-4.69315	2.69025e-06	0.000281051	5.57021	3.55122	Padi3	18601	GO:0005634,GO:0004668,GO:0016787,GO:0005509,GO:0005737,GO:0018101,GO:0042802,GO:0036414	10090.ENSMUSP00000026377		peptidyl arginine deiminase, type III	Padi3, Pad3, Pdi3, mKIAA4171; peptidyl arginine deiminase, type III
ENSMUSG00000027306	344.807	5.25572	1.11947	4.69481	2.66849e-06	0.000281051	5.57373	3.55122	Nusap1	108907	GO:0000070,GO:0007076,GO:0045840,GO:0007049,GO:0003677,GO:0005874,GO:0005634,GO:0072686,GO:0005694,GO:0040001,GO:0051301,GO:0000226,GO:0005737,GO:0000281,GO:0005819,GO:0005856,GO:0008017,GO:0005730	10090.ENSMUSP00000068713		nucleolar and spindle associated protein 1	Nusap1, 2610201A12Rik, ANKT, BM037, LNP, NuSAP, Q0310, SAPL; nucleolar and spindle associated protein 1
ENSMUSG00000073418	1783.03	-2.59808	0.553669	-4.69248	2.69911e-06	0.000281051	5.56878	3.55122	C4b	12268	GO:0043025,GO:0005615,GO:0016064,GO:0001848,GO:0030246,GO:0001849,GO:0005576,GO:0045202,GO:0030425,GO:0005601,GO:0006956,GO:0030424,GO:0106139	10090.ENSMUSP00000069418		complement component 4B (Chido blood group)	C4b, C4, Ss; complement component 4B (Chido blood group)
ENSMUSG00000016624	173.735	2.49093	0.531374	4.68772	2.7627e-06	0.00028554	5.55867	3.54433	Phf21b	271305	GO:0046872	10090.ENSMUSP00000125355		PHD finger protein 21B	Phf21b, A730032D07Rik; PHD finger protein 21B
ENSMUSG00000037280	667.013	-4.27851	0.914066	-4.68074	2.85841e-06	0.000293917	5.54388	3.53177	Galnt6	207839	GO:0048471,GO:0016020,GO:0005794,GO:0046872,GO:0030246,GO:0004653,GO:0016740,GO:0016021,GO:0016757	10090.ENSMUSP00000056705		polypeptide N-acetylgalactosaminyltransferase 6	Galnt6, 4632410F13, GalNAc-T6; polypeptide N-acetylgalactosaminyltransferase 6
ENSMUSG00000031340	82.05	-2.10762	0.450411	-4.67933	2.87816e-06	0.000294438	5.54089	3.53101	Gabre	14404	GO:0030594,GO:1902711,GO:0005887,GO:0006821,GO:0005237,GO:0045202,GO:0005254,GO:0060078,GO:0007165,GO:0032590,GO:0034220,GO:0043005,GO:0008503,GO:0042391,GO:0004890,GO:0050877,GO:0098794,GO:0051932,GO:1904315,GO:0022851,GO:1902476,GO:0007214,GO:2001226,GO:0007268	10090.ENSMUSP00000066543		gamma-aminobutyric acid (GABA) A receptor, subunit epsilon	Gabre; gamma-aminobutyric acid (GABA) A receptor, subunit epsilon
ENSMUSG00000000983	126.687	-6.30382	1.348	-4.67641	2.91936e-06	0.000295637	5.53471	3.52924	Wfdc18	14038	GO:0019731,GO:0005615,GO:0045087,GO:0005576,GO:0030414,GO:0010466,GO:0004867	10090.ENSMUSP00000001009		WAP four-disulfide core domain 18	Wfdc18, Expi, Kal1, WDNM1; WAP four-disulfide core domain 18
ENSMUSG00000020914	1867.82	5.39134	1.15285	4.67654	2.9175e-06	0.000295637	5.53499	3.52924	Top2a	21973	GO:0006265,GO:0042803,GO:0003682,GO:0030261,GO:0019899,GO:0043565,GO:0000775,GO:0007143,GO:0005654,GO:0045944,GO:0030263,GO:0006266,GO:0007059,GO:0000166,GO:0016853,GO:0005524,GO:0005814,GO:0008022,GO:0042826,GO:0005515,GO:0000287,GO:0042752,GO:0006974,GO:0045870,GO:0003677,GO:0032991,GO:0051309,GO:1990904,GO:0005737,GO:0008094,GO:0043130,GO:0002244,GO:0040016,GO:0005730,GO:0005080,GO:0009330,GO:…	10090.ENSMUSP00000068896		topoisomerase (DNA) II alpha	Top2a, Top-2; topoisomerase (DNA) II alpha
ENSMUSG00000020808	117.512	5.04811	1.07974	4.67532	2.93502e-06	0.000295729	5.53239	3.52911	Pimreg	109212	GO:0005654,GO:0007049,GO:0005634,GO:0003674,GO:0051301,GO:0005730	10090.ENSMUSP00000021164		PICALM interacting mitotic regulator	Pimreg, 2610008F03Rik, 6720460F02Rik, CATS, Fam64a; PICALM interacting mitotic regulator
ENSMUSG00000037544	176.112	4.68244	1.00235	4.67148	2.99038e-06	0.000296832	5.52427	3.52749	Dlgap5	218977	GO:0007059,GO:0007049,GO:0051642,GO:0005634,GO:0051382,GO:0023052,GO:0005737,GO:0005829,GO:0005856,GO:0008017,GO:0005739,GO:0007052,GO:0034451,GO:0031616,GO:0007346	10090.ENSMUSP00000040416		DLG associated protein 5	Dlgap5, Dap-5, Dlg7, Hurp, mKIAA0008; DLG associated protein 5
ENSMUSG00000043719	342.276	4.5853	0.981449	4.67198	2.98316e-06	0.000296832	5.52532	3.52749	Col6a6	245026	GO:0030198,GO:0062023,GO:0005576,GO:0005581,GO:0031012,GO:0007155,GO:0030020	10090.ENSMUSP00000096040		collagen, type VI, alpha 6	Col6a6, E330019B14, E330026B02Rik; collagen, type VI, alpha 6
ENSMUSG00000029154	141.767	-3.61695	0.774004	-4.67304	2.96776e-06	0.000296832	5.52757	3.52749	Cwh43	231293	GO:0016020,GO:0003674,GO:0005783,GO:0006506,GO:0016021	10090.ENSMUSP00000031040		cell wall biogenesis 43 C-terminal homolog	Cwh43, C130090K23Rik, imds-60; cell wall biogenesis 43 C-terminal homolog
ENSMUSG00000025161	2685.32	-5.93959	1.27186	-4.67	3.012e-06	0.000297506	5.52114	3.5265	Slc16a3	80879	GO:0016020,GO:0055085,GO:0015129,GO:0031965,GO:0005887,GO:0015718,GO:0008028,GO:0016324,GO:0005886,GO:0015293,GO:0016323,GO:0016328,GO:0022857,GO:0035879,GO:0016021	10090.ENSMUSP00000068854		solute carrier family 16 (monocarboxylic acid transporters), member 3	Slc16a3, Mct3, Mct4; solute carrier family 16 (monocarboxylic acid transporters), member 3
ENSMUSG00000064325	17.6704	5.42188	1.16135	4.66862	3.03225e-06	0.000298037	5.51823	3.52573	Hhip	15245	GO:0003824,GO:0005887,GO:0097108,GO:0007165,GO:0009986,GO:0009968,GO:0005886,GO:0060441,GO:0005515,GO:0016525,GO:0016020,GO:0040036,GO:0009953,GO:0005576,GO:0008270,GO:0005737,GO:0007405,GO:0043066,GO:0005634,GO:0048705,GO:0046872,GO:0045879,GO:0009887	10090.ENSMUSP00000078047		Hedgehog-interacting protein	Hhip, Hhip1; Hedgehog-interacting protein
ENSMUSG00000104350	52.4624	-5.31649	1.13953	-4.66551	3.07858e-06	0.000301115	5.51165	3.52127	Gm38244
ENSMUSG00000025481	2572.51	-4.98795	1.07075	-4.65838	3.18715e-06	0.000310221	5.4966	3.50833	Urah	76974	GO:0046038,GO:0009114,GO:0019628,GO:0006161,GO:0006157,GO:0005739,GO:0000255,GO:0006149,GO:0006147,GO:0033971,GO:0005777,GO:0006204,GO:0006154,GO:0016787,GO:0006144,GO:0009115,GO:0046055,GO:0046059,GO:0006148,GO:0006196	10090.ENSMUSP00000026554		urate (5-hydroxyiso-) hydrolase	Urah, 1190003J15Rik, 2810420C16Rik, HIUHase; urate (5-hydroxyiso-) hydrolase
ENSMUSG00000039748	155.836	6.11874	1.3143	4.65551	3.23185e-06	0.000313052	5.49055	3.50438	Exo1	26909	GO:0003682,GO:0016788,GO:0003824,GO:0006298,GO:0016604,GO:0016446,GO:0002376,GO:0005654,GO:0006281,GO:0006310,GO:0048256,GO:0005886,GO:0045190,GO:0002455,GO:0008409,GO:0004518,GO:0006974,GO:0035312,GO:0003677,GO:0006139,GO:0045145,GO:0051321,GO:0004519,GO:0005634,GO:0017108,GO:0016787,GO:0046872,GO:0051908,GO:0004527	10090.ENSMUSP00000039376		exonuclease 1	Exo1, 5730442G03Rik, Msa; exonuclease 1
ENSMUSG00000020897	297.271	5.68126	1.22127	4.65195	3.28819e-06	0.000314063	5.48304	3.50298	Aurkb	20877	GO:0000776,GO:0007049,GO:1904355,GO:0051256,GO:0051973,GO:0005856,GO:0007051,GO:0036089,GO:0000775,GO:0005654,GO:0097431,GO:0000122,GO:0005876,GO:0000166,GO:0032091,GO:0015630,GO:0005524,GO:0034501,GO:0032133,GO:0051301,GO:0004674,GO:0005515,GO:0019900,GO:0016301,GO:0030496,GO:0043988,GO:0032465,GO:0010369,GO:0005694,GO:0002903,GO:0007094,GO:0005819,GO:0005737,GO:0004672,GO:0032212,GO:0016740,GO:…	10090.ENSMUSP00000021277		aurora kinase B	Aurkb, AIM-1, AIRK2, Aik2, Aim1, Ark2, AurB, IPL1, STK-1, Stk12, Stk5; aurora kinase B
ENSMUSG00000012443	417.165	5.29661	1.1386	4.65188	3.28927e-06	0.000314063	5.4829	3.50298	Kif11	16551	GO:0007049,GO:0072686,GO:0005829,GO:0005856,GO:0007018,GO:0007051,GO:0019901,GO:0005876,GO:0000166,GO:0005874,GO:0051225,GO:0005524,GO:0051301,GO:0008017,GO:0003777,GO:0032991,GO:0046602,GO:0005819,GO:0005737,GO:0005634,GO:0000922,GO:0007100,GO:0090307,GO:0008574	10090.ENSMUSP00000012587		kinesin family member 11	Kif11, Eg5, Kif8, Kifl1, Knsl1; kinesin family member 11
ENSMUSG00000021749	2151.81	-3.5224	0.757128	-4.65232	3.28221e-06	0.000314063	5.48383	3.50298	Fam3d	18300	GO:0046676,GO:0005615,GO:0003674,GO:0005576,GO:0070093	10090.ENSMUSP00000022269		FAM3 metabolism regulating signaling molecule D	Fam3d, 2310076N21Rik, EF-7, Oit1; FAM3 metabolism regulating signaling molecule D
ENSMUSG00000097451	258.214	3.00255	0.645796	4.64939	3.32922e-06	0.000316371	5.47766	3.4998	Rian
ENSMUSG00000026955	102.79	6.30416	1.36004	4.63529	3.56445e-06	0.000337127	5.44801	3.47221	Sapcd2	72080	GO:0098725,GO:0007049,GO:0030054,GO:0005829,GO:0005654,GO:0051301,GO:0008284,GO:0005886,GO:0000132,GO:0016020,GO:0003674,GO:0090175,GO:0005737,GO:0005923,GO:0005730,GO:0043296,GO:1904777,GO:0005634,GO:0045179	10090.ENSMUSP00000097898		suppressor APC domain containing 2	Sapcd2, 2010317E24Rik, 6030458L21Rik, ang; suppressor APC domain containing 2
ENSMUSG00000035429	707.582	-5.41634	1.17046	-4.62754	3.70028e-06	0.000347293	5.43176	3.4593	Ptprh	545902	GO:0004721,GO:0016020,GO:0016791,GO:0016787,GO:0016311,GO:0005902,GO:0005737,GO:0005886,GO:0045296,GO:0004725,GO:0006470,GO:0005515,GO:1990264,GO:0042995,GO:0016021,GO:0005001	10090.ENSMUSP00000125833		protein tyrosine phosphatase, receptor type, H	Ptprh, R-PTP-H, sap-1; protein tyrosine phosphatase receptor type H
ENSMUSG00000059900	369.455	-2.625	0.5673	-4.62719	3.70659e-06	0.000347293	5.43103	3.4593	Tmem40	94346	GO:0016020,GO:0003674,GO:0008150,GO:0005575,GO:0016021	10090.ENSMUSP00000108568		transmembrane protein 40	Tmem40, 9030407H20Rik; transmembrane protein 40
ENSMUSG00000028068	368.713	5.52449	1.19516	4.62239	3.79343e-06	0.000353777	5.42097	3.45127	Iqgap3	404710	GO:0010628,GO:0008361,GO:0005096,GO:0016328,GO:0033601,GO:0051015,GO:0070856,GO:0010629,GO:0001934,GO:0070371,GO:0005515,GO:0005516,GO:0043410,GO:0005911,GO:0005737,GO:0031267,GO:0000082,GO:0071310,GO:0007265,GO:0032956	10090.ENSMUSP00000071715		IQ motif containing GTPase activating protein 3	Iqgap3, D030034H08; IQ motif containing GTPase activating protein 3
ENSMUSG00000022034	141.568	5.8312	1.26306	4.61673	3.8984e-06	0.000361884	5.40911	3.44143	Esco2	71988	GO:0007049,GO:0001741,GO:0016407,GO:0030054,GO:0006302,GO:0005654,GO:0007059,GO:0005794,GO:0006275,GO:0010369,GO:0005694,GO:0016746,GO:0071168,GO:0000785,GO:0002244,GO:0016740,GO:0035861,GO:0007062,GO:0005634,GO:0046872,GO:0034421,GO:0004468,GO:0005721	10090.ENSMUSP00000022613		establishment of sister chromatid cohesion N-acetyltransferase 2	Esco2, 2410004I17Rik, D030072L07Rik; establishment of sister chromatid cohesion N-acetyltransferase 2
ENSMUSG00000032744	184.639	2.44894	0.530937	4.61249	3.97873e-06	0.000365952	5.40026	3.43658	Heyl	56198	GO:0000978,GO:0003203,GO:0042803,GO:0072014,GO:0060766,GO:0060412,GO:0007219,GO:0043565,GO:0007422,GO:0043433,GO:0005654,GO:0000122,GO:0010629,GO:0046983,GO:0050767,GO:0005667,GO:0035914,GO:0001228,GO:0005515,GO:0014031,GO:0003208,GO:0007275,GO:0003181,GO:0001227,GO:0003677,GO:0032835,GO:0000981,GO:0003184,GO:0005737,GO:0003198,GO:0071773,GO:0060317,GO:0006355,GO:0009952,GO:0050683,GO:0006357,GO:…	10090.ENSMUSP00000040576	bHLH	hairy/enhancer-of-split related with YRPW motif-like	Heyl, Hey3, Hrt3, bHLHb33, hesr3; hairy/enhancer-of-split related with YRPW motif-like
ENSMUSG00000071203	1771.8	-2.16951	0.470269	-4.61335	3.96239e-06	0.000365952	5.40204	3.43658	Naip5	17951	GO:0043154,GO:0072557,GO:0050829,GO:0070269,GO:0042981,GO:0002376,GO:0000166,GO:0043027,GO:0005524,GO:0005515,GO:0010804,GO:0045087,GO:0006915,GO:0016045,GO:0043066,GO:0042742,GO:0032731,GO:0046872,GO:0006954,GO:0046330,GO:0120283,GO:0035635	10090.ENSMUSP00000058611		NLR family, apoptosis inhibitory protein 5	Naip5, Birc1e, Lgn1, Naip-rs3; NLR family, apoptosis inhibitory protein 5
ENSMUSG00000040205	143.684	-7.67113	1.66551	-4.60588	4.10723e-06	0.000376046	5.38645	3.42476	Cuzd1	16433	GO:0007565,GO:0007049,GO:0031410,GO:0016020,GO:0051301,GO:0032023,GO:0042589,GO:0007155,GO:0016021,GO:0009755,GO:0042588	10090.ENSMUSP00000037168		CUB and zona pellucida-like domains 1	Cuzd1, Erg-1, Itmap1, Uo-44, Usg, Utczp; CUB and zona pellucida-like domains 1
ENSMUSG00000024066	5442.53	-4.30382	0.935612	-4.6	4.22488e-06	0.000385059	5.37419	3.41447	Xdh	22436	GO:0030151,GO:0051898,GO:0006919,GO:0042803,GO:1900745,GO:0007595,GO:0005829,GO:0030856,GO:2000379,GO:0071949,GO:0050660,GO:0016529,GO:0050421,GO:0016491,GO:0010629,GO:0046038,GO:0009114,GO:0001933,GO:0045602,GO:0006161,GO:0042802,GO:0006157,GO:0005515,GO:0070675,GO:0070674,GO:0043546,GO:0006149,GO:0000255,GO:0006147,GO:0004854,GO:0005615,GO:0004855,GO:0005576,GO:0005777,GO:1900747,GO:0005737,GO:…	10090.ENSMUSP00000024866		xanthine dehydrogenase	Xdh, XO, Xor, Xox-1, Xox1; xanthine dehydrogenase
ENSMUSG00000038599	45.6376	-6.04633	1.31475	-4.59884	4.24858e-06	0.000385468	5.37176	3.41401	Capn8	170725	GO:0005794,GO:0046872,GO:0007586,GO:0016787,GO:0006508,GO:0005509,GO:0005737,GO:0042802,GO:0008234,GO:1990092,GO:0004198,GO:0008233	10090.ENSMUSP00000047164		calpain 8	Capn8, nCL-2, nCL-2'; calpain 8
ENSMUSG00000023015	554.429	4.89539	1.06474	4.59775	4.27076e-06	0.000385734	5.36949	3.41371	Racgap1	26934	GO:0007049,GO:0031410,GO:0000915,GO:0005096,GO:0072686,GO:0051256,GO:0097149,GO:0005856,GO:0005654,GO:0007165,GO:0051301,GO:0005886,GO:0000281,GO:0008017,GO:0031234,GO:0048487,GO:0008289,GO:0007275,GO:0030496,GO:0006811,GO:0016020,GO:0005547,GO:0035556,GO:0005819,GO:0005737,GO:0032154,GO:0043014,GO:0007405,GO:0008272,GO:0030154,GO:0045995,GO:0043015,GO:0005634,GO:0046872,GO:0051233,GO:0007283,GO:…	10090.ENSMUSP00000023756		Rac GTPase-activating protein 1	Racgap1, Band25, GTPase, MgcRacGAP, gtl11, mKIAA1478; Rac GTPase-activating protein 1
ENSMUSG00000061259	1600.21	-6.91678	1.50648	-4.59136	4.40363e-06	0.000395951	5.35619	3.40236	Tmprss11d	231382	GO:0016020,GO:0008236,GO:0016787,GO:0004252,GO:0006508,GO:0005576,GO:0005887,GO:0005886,GO:0009986,GO:0040008,GO:0046718,GO:0016021,GO:0008233	10090.ENSMUSP00000031175		transmembrane protease, serine 11d	Tmprss11d, AST, AsP; transmembrane protease, serine 11d
ENSMUSG00000040473	1773.05	-4.40421	0.961672	-4.57974	4.6555e-06	0.000414878	5.33203	3.38208	Cfap69	207686	GO:0097730,GO:1990718,GO:0003674,GO:0042995,GO:1990834,GO:0007283,GO:0007608,GO:0030317,GO:0005737,GO:0031514,GO:0042048,GO:0097225,GO:1902093,GO:1905516,GO:0005929,GO:0007288,GO:0030154,GO:0050896	10090.ENSMUSP00000053206		cilia and flagella associated protein 69	Cfap69, 4921525K03, A330021E22Rik; cilia and flagella associated protein 69
ENSMUSG00000092563	17.3321	-3.42767	0.748994	-4.57637	4.73106e-06	0.000419746	5.32504	3.37701	Gm3617	100041999				ribosomal protein L17 pseudogene
ENSMUSG00000096035	102.225	-8.08241	1.76685	-4.57446	4.77439e-06	0.000420112	5.32108	3.37663	Odaph	381651	GO:0003674,GO:0005575,GO:0070175,GO:0070169	10090.ENSMUSP00000136951		odontogenesis associated phosphoprotein	Odaph, Gm1045, Gm1045-a, Gm1045-b; odontogenesis associated phosphoprotein
ENSMUSG00000024481	270.441	-4.42756	0.968164	-4.57315	4.80439e-06	0.000420112	5.31836	3.37663	Lvrn	74574	GO:0070006,GO:0016020,GO:0008237,GO:0046872,GO:0016787,GO:0007165,GO:0006508,GO:0008270,GO:0042277,GO:0005737,GO:0005886,GO:0043171,GO:0016021,GO:0008233,GO:0008217	10090.ENSMUSP00000025358		laeverin	Lvrn, 4833403I15Rik, AP-Q, APQ, Aqpep; laeverin
ENSMUSG00000031098	521.867	-3.06848	0.671055	-4.57262	4.81653e-06	0.000420112	5.31727	3.37663	Syt8	55925	GO:0048791,GO:0031410,GO:0017156,GO:0048306,GO:0000149,GO:0016021,GO:0001786,GO:0016192,GO:0007340,GO:0030276,GO:0005886,GO:0030672,GO:0031982,GO:0006887,GO:0016020,GO:0017158,GO:0019905,GO:0005737,GO:0031045,GO:0030424,GO:0071277,GO:0070382,GO:0014059,GO:0005509,GO:0005544,GO:0048488	10090.ENSMUSP00000113545		synaptotagmin VIII	Syt8; synaptotagmin VIII
ENSMUSG00000011751	31.4542	1.69841	0.371438	4.57252	4.819e-06	0.000420112	5.31704	3.37663	Sptbn4	80297	GO:0003779,GO:0030534,GO:0019902,GO:0030054,GO:0034613,GO:0002028,GO:0040018,GO:0051015,GO:0014704,GO:0019226,GO:0033268,GO:0008091,GO:0021952,GO:0005886,GO:0005912,GO:0005515,GO:0070852,GO:0033270,GO:0030506,GO:0043025,GO:0043194,GO:0016020,GO:0030864,GO:0016363,GO:0008104,GO:0009566,GO:0022414,GO:0007605,GO:0045162,GO:0005737,GO:0016605,GO:0030424,GO:0030507,GO:0007409,GO:0042995,GO:0033135,GO:…	10090.ENSMUSP00000011895		spectrin beta, non-erythrocytic 4	Sptbn4, 1700022P15Rik, 5830426A08Rik, ROSA62, SpbIV, Spnb4, dyn, lnd, nmf261, nmf379, qv; spectrin beta, non-erythrocytic 4
ENSMUSG00000047728	145.17	-4.11739	0.901428	-4.56763	4.93275e-06	0.000427469	5.30691	3.3691	Ly6g2	223631	GO:0005886,GO:0030550,GO:0033130,GO:0095500	10090.ENSMUSP00000053396		lymphocyte antigen 6 complex, locus G2	Ly6g2; lymphocyte antigen 6 complex, locus G2
ENSMUSG00000014725	994.389	-3.52083	0.770917	-4.56706	4.94603e-06	0.000427469	5.30574	3.3691	Adam28	13522	GO:0016020,GO:0008237,GO:0046872,GO:0016787,GO:0004175,GO:0004222,GO:0005886,GO:0005739,GO:0016021,GO:0008233	10090.ENSMUSP00000022642		a disintegrin and metallopeptidase domain 28	Adam28, C130072N01Rik, D430033C21Rik, Dtgn1, MDC-L, MDCL, TECADAM, eMDCII; a disintegrin and metallopeptidase domain 28
ENSMUSG00000022385	139.792	4.79364	1.04991	4.56575	4.97712e-06	0.00042831	5.30302	3.36824	Gtse1	29870	GO:0005874,GO:0015630,GO:0005737,GO:0005856,GO:0008017,GO:0005881	10090.ENSMUSP00000128759		G two S phase expressed protein 1	Gtse1, B99, Gtse-1; G two S phase expressed protein 1
ENSMUSG00000029260	32.12	4.38576	0.960978	4.56385	5.02248e-06	0.000430367	5.29908	3.36616	Ugt2b34	100727	GO:0015020,GO:0008194,GO:0005640,GO:0005783,GO:0043231	10090.ENSMUSP00000031181		UDP glucuronosyltransferase 2 family, polypeptide B34	Ugt2b34; UDP glucuronosyltransferase 2 family, polypeptide B34
ENSMUSG00000079339	1409.61	-6.97118	1.52882	-4.55983	5.11958e-06	0.000432639	5.29077	3.36387	Ifit1bl1	667373	GO:0005737,GO:0005829,GO:0003723,GO:0051607	10090.ENSMUSP00000108086		interferon induced protein with tetratricpeptide repeats 1B like 1	Ifit1bl1, Gm14446, Ifit1c; interferon induced protein with tetratricpeptide repeats 1B like 1
ENSMUSG00000012428	1048.1	-3.69171	0.809443	-4.5608	5.09583e-06	0.000432639	5.29278	3.36387	Steap4	117167	GO:0020037,GO:0005887,GO:0070207,GO:0016021,GO:0071949,GO:0005654,GO:0016491,GO:0005768,GO:0005794,GO:0005886,GO:0033212,GO:0006811,GO:0016020,GO:0009055,GO:0098706,GO:0055072,GO:0045444,GO:0046872,GO:0052851,GO:0008823,GO:0015677	10090.ENSMUSP00000111081		STEAP family member 4	Steap4, 1110021O17Rik, Tiarp, Tnfaip9; STEAP family member 4
ENSMUSG00000013089	456.24	3.42462	0.750885	4.56078	5.09649e-06	0.000432639	5.29273	3.36387	Etv5	104156	GO:0000977,GO:0043565,GO:0005654,GO:0000122,GO:0060762,GO:0060252,GO:0001228,GO:1990837,GO:0000976,GO:0003677,GO:0000981,GO:0007626,GO:0048133,GO:0050807,GO:0030154,GO:0007274,GO:0006355,GO:0006357,GO:0034599,GO:0045893,GO:0005634,GO:0003700,GO:0045666,GO:0071340,GO:0045944	10090.ENSMUSP00000078551	ETS	ets variant 5	Etv5, 1110005E01Rik, 8430401F14Rik, ERM; ets variant 5
ENSMUSG00000041794	133.309	2.34843	0.515099	4.55918	5.1353e-06	0.000432639	5.28943	3.36387	Myrip	245049	GO:0003779,GO:0048471,GO:0031410,GO:0001750,GO:0000145,GO:0045202,GO:0015629,GO:0005515,GO:0017022,GO:0032024,GO:0030864,GO:0016324,GO:0005737,GO:0031045,GO:0006886,GO:0031267,GO:0030050,GO:0046872,GO:0051018,GO:0030667,GO:0042470	10090.ENSMUSP00000046891		myosin VIIA and Rab interacting protein	Myrip, A230081N12Rik, Slac2-c, Slac2c; myosin VIIA and Rab interacting protein
ENSMUSG00000040724	133.929	2.37003	0.519976	4.55797	5.16509e-06	0.000433327	5.28692	3.36318	Kcna2	16490	GO:0005251,GO:0030054,GO:0005216,GO:0019233,GO:0005887,GO:0005249,GO:0044224,GO:0005783,GO:0045202,GO:0008076,GO:0043204,GO:0045188,GO:0016021,GO:0015271,GO:0043679,GO:0019228,GO:0043005,GO:0005886,GO:0032809,GO:0005515,GO:0019894,GO:0006813,GO:0005267,GO:0030027,GO:0006811,GO:0043194,GO:0016020,GO:0055085,GO:0005244,GO:0021633,GO:0030425,GO:0071805,GO:0030424,GO:0034765,GO:0042995,GO:0051260,GO:…	10090.ENSMUSP00000041702		potassium voltage-gated channel, shaker-related subfamily, member 2	Kcna2, Akr6a4, Gm10672, Kca1-2, Kv1.2, Mk-2; potassium voltage-gated channel, shaker-related subfamily, member 2
ENSMUSG00000019850	4205.63	-5.58401	1.2256	-4.55613	5.21037e-06	0.000434165	5.28313	3.36234	Tnfaip3	21929	GO:0071947,GO:0005764,GO:0030177,GO:0050869,GO:0032088,GO:0004842,GO:0002637,GO:0006915,GO:0009611,GO:0072666,GO:0016787,GO:0008234,GO:0045732,GO:0070301,GO:0070429,GO:0043124,GO:0002020,GO:0032720,GO:0042802,GO:0005515,GO:0019900,GO:0035523,GO:0003677,GO:0008270,GO:0043130,GO:2000349,GO:0048662,GO:0046872,GO:0016567,GO:0002677,GO:0004843,GO:0070536,GO:0001922,GO:0071222,GO:0010507,GO:0045088,GO:…	10090.ENSMUSP00000019997		tumor necrosis factor, alpha-induced protein 3	Tnfaip3, A20, Tnfip3; tumor necrosis factor, alpha-induced protein 3
ENSMUSG00000086825	1716.46	-3.2124	0.705121	-4.55581	5.21839e-06	0.000434165	5.28246	3.36234	Gm15675
ENSMUSG00000011034	2585.98	-5.54542	1.21912	-4.54869	5.39803e-06	0.000447256	5.26776	3.34944	Slc5a1	20537	GO:0048471,GO:1904659,GO:0005769,GO:0015151,GO:0016021,GO:0005903,GO:0001656,GO:0098708,GO:0005886,GO:0006814,GO:0022857,GO:0050892,GO:0005372,GO:0006811,GO:0005412,GO:0016020,GO:0032409,GO:0055085,GO:0098719,GO:0016324,GO:0005911,GO:0010035,GO:0015293,GO:0031526,GO:0043229,GO:0055056,GO:0035377,GO:0000017,GO:0008643,GO:0150104,GO:0005355	10090.ENSMUSP00000011178		solute carrier family 5 (sodium/glucose cotransporter), member 1	Slc5a1, Sglt1; solute carrier family 5 (sodium/glucose cotransporter), member 1
ENSMUSG00000021464	1317.29	1.56768	0.34494	4.54478	5.49916e-06	0.00045376	5.2597	3.34317	Ror2	26564	GO:0030538,GO:1905517,GO:1900020,GO:0001756,GO:0005887,GO:0090090,GO:0014068,GO:0031435,GO:0016021,GO:0010976,GO:0007254,GO:0008285,GO:0030509,GO:0000166,GO:0005874,GO:0007223,GO:0001501,GO:0005524,GO:0017147,GO:0090263,GO:0009986,GO:0007169,GO:0045165,GO:0005886,GO:0005515,GO:0033674,GO:0007275,GO:0016301,GO:0043025,GO:0016020,GO:0016055,GO:0060395,GO:0060071,GO:0004714,GO:0051968,GO:0005737,GO:…	10090.ENSMUSP00000021918		receptor tyrosine kinase-like orphan receptor 2	Ror2, Ntrkr2; receptor tyrosine kinase-like orphan receptor 2
ENSMUSG00000038070	259.35	2.4232	0.533452	4.54248	5.55965e-06	0.000456871	5.25495	3.34021	Cntln	338349	GO:0033365,GO:0005813,GO:0030674,GO:0005814,GO:0005737,GO:0005829,GO:0005856,GO:0010457,GO:0019904,GO:0005654,GO:0019901	10090.ENSMUSP00000099883		centlein, centrosomal protein	Cntln, B430108F07Rik, D530005L17Rik; centlein, centrosomal protein
ENSMUSG00000024727	1059.12	-2.33024	0.513277	-4.53993	5.6272e-06	0.000460535	5.24971	3.33674	Trpm6	225997	GO:0006816,GO:0005216,GO:0005887,GO:0005261,GO:0016021,GO:0000166,GO:0005524,GO:0051262,GO:0004674,GO:0005886,GO:0016301,GO:0006811,GO:0016020,GO:0055085,GO:0006812,GO:0016324,GO:0009636,GO:0016740,GO:0031526,GO:0098655,GO:0046872,GO:0016310,GO:0030001,GO:0005262,GO:0070588,GO:0006468	10090.ENSMUSP00000037443		transient receptor potential cation channel, subfamily M, member 6	Trpm6, CHAK2, TRPM6/CHAK2; transient receptor potential cation channel, subfamily M, member 6
ENSMUSG00000029086	23861.7	-4.144	0.9145	-4.53144	5.85838e-06	0.000477505	5.23222	3.32102	Prom1	19126	GO:0071914,GO:0060219,GO:0001750,GO:0005887,GO:0070062,GO:0005783,GO:0045296,GO:0016021,GO:0005903,GO:0060042,GO:0072139,GO:0010842,GO:0009986,GO:0005902,GO:0005886,GO:0072112,GO:0005615,GO:0016020,GO:0032420,GO:0016324,GO:0005929,GO:0042995,GO:0005793,GO:2000768,GO:0015485,GO:0042805,GO:0042622,GO:0045494	10090.ENSMUSP00000073751		prominin 1	Prom1, 4932416E19Rik, AC133, CD133, Prom, Prom-1, Proml1; prominin 1
ENSMUSG00000014852	26.3997	-4.94245	1.09123	-4.52924	5.91966e-06	0.000480547	5.2277	3.31826	Adamts13	279028	GO:0030198,GO:0005615,GO:0008237,GO:0046872,GO:0016787,GO:0004175,GO:0007596,GO:0005576,GO:0006508,GO:0004222,GO:0043171,GO:0031012,GO:0007599,GO:0008233	10090.ENSMUSP00000099955		a disintegrin-like and metallopeptidase (reprolysin type) with thrombospondin type 1 motif, 13	Adamts13, ADAM-TS13, ADAMTS-13, Gm710, vWF-CP; a disintegrin-like and metallopeptidase (reprolysin type) with thrombospondin type 1 motif, 13
ENSMUSG00000030108	79.379	5.16304	1.14057	4.5267	5.99109e-06	0.000484385	5.22249	3.31481	Slc6a13	14412	GO:0015185,GO:0015171,GO:0089718,GO:0005887,GO:0015881,GO:0016021,GO:0035725,GO:0043005,GO:0005886,GO:0006836,GO:0071705,GO:0015734,GO:0005368,GO:0016020,GO:0005308,GO:0016323,GO:0015293,GO:0042165,GO:0005332,GO:0015718,GO:0008028,GO:0010940,GO:0051939	10090.ENSMUSP00000066779		solute carrier family 6 (neurotransmitter transporter, GABA), member 13	Slc6a13, GAT3, Gabt3, Gat2; solute carrier family 6 (neurotransmitter transporter, GABA), member 13
ENSMUSG00000046591	147.438	5.72926	1.26619	4.5248	6.0452e-06	0.000486796	5.21859	3.31265	Ticrr	77011	GO:0006281,GO:0007049,GO:0005634,GO:0003682,GO:0006260,GO:0043231,GO:0005829,GO:0010212,GO:0007095,GO:0005654,GO:0006974,GO:0030174,GO:0033314	10090.ENSMUSP00000041377		TOPBP1-interacting checkpoint and replication regulator	Ticrr, 5730590G19Rik, Lrrk1; TOPBP1-interacting checkpoint and replication regulator
ENSMUSG00000032327	1365.72	5.1861	1.1478	4.51831	6.23346e-06	0.000499949	5.20527	3.30107	Stra6	20897	GO:0048589,GO:0043585,GO:0016918,GO:0050890,GO:0038023,GO:0005887,GO:0097070,GO:0001568,GO:0007612,GO:0048546,GO:0016021,GO:0030324,GO:0043010,GO:0048745,GO:0060325,GO:0060900,GO:0048566,GO:0005886,GO:0043583,GO:0019841,GO:0005515,GO:0071939,GO:0060426,GO:0016020,GO:0046427,GO:0032991,GO:0042297,GO:0003184,GO:0001822,GO:0048520,GO:0060539,GO:0034632,GO:0060322,GO:0007631,GO:0007507,GO:0050905,GO:…	10090.ENSMUSP00000034880		stimulated by retinoic acid gene 6	Stra6; stimulated by retinoic acid gene 6
ENSMUSG00000026984	1651.84	-5.95327	1.31872	-4.51442	6.34888e-06	0.000505164	5.1973	3.29657	Il36a	54448	GO:0010628,GO:0019221,GO:0001819,GO:0006955,GO:0005615,GO:0045087,GO:0005576,GO:0006954,GO:0005737,GO:0071222,GO:0032755,GO:0002376,GO:0002437,GO:0005125,GO:0005149	10090.ENSMUSP00000028361		interleukin 36A	Il36a, Fil1, IL-1H1, IL1RP2, If36a, Il1f6, Il1f9; interleukin 36A
ENSMUSG00000021242	4277	-1.34504	0.297927	-4.51465	6.34205e-06	0.000505164	5.19777	3.29657	Npc2	67963	GO:0006869,GO:0005615,GO:0032367,GO:0008203,GO:0005764,GO:0015485,GO:0005576,GO:0030301,GO:0005783,GO:0032366,GO:0019899,GO:0032934,GO:0042632,GO:0120020,GO:0015918,GO:0006629,GO:0008202,GO:0033344	10090.ENSMUSP00000021668		NPC intracellular cholesterol transporter 2	Npc2, 2700012J19Rik, HE1; NPC intracellular cholesterol transporter 2
ENSMUSG00000030137	200.959	-6.8043	1.50863	-4.51024	6.47539e-06	0.000513194	5.18873	3.28972	Tuba8	53857	GO:0016509,GO:0005874,GO:0000166,GO:0004300,GO:0015630,GO:0003924,GO:0000278,GO:0005777,GO:0000226,GO:0005525,GO:0005737,GO:0005856,GO:0006635,GO:0019899,GO:0005200,GO:0007017,GO:0003857	10090.ENSMUSP00000032233		tubulin, alpha 8	Tuba8; tubulin, alpha 8
ENSMUSG00000038295	1331.65	-4.72576	1.04848	-4.50722	6.56813e-06	0.000514444	5.18256	3.28866	Atg9b	213948	GO:0006869,GO:0016020,GO:0000045,GO:0003674,GO:0006914,GO:0034497,GO:0044805,GO:0000422,GO:0005737,GO:0005776,GO:0016021,GO:0000407	10090.ENSMUSP00000051864		autophagy related 9B	Atg9b, Apg912, Apg9l2, Apgdc2, Gm574, Nos3as, eONE, sONE; autophagy related 9B
ENSMUSG00000091575	109.73	-3.3239	0.737363	-4.50783	6.54955e-06	0.000514444	5.18379	3.28866	2010016I18Rik	69206	GO:0003674,GO:0005575,GO:0008150			RIKEN cDNA 2010016I18 gene
ENSMUSG00000022436	88.9421	2.00349	0.444449	4.5078	6.55035e-06	0.000514444	5.18374	3.28866	Sh3bp1	20401	GO:0007015,GO:0030215,GO:0005096,GO:0051058,GO:0006911,GO:0030054,GO:0000145,GO:0043535,GO:0005829,GO:0035020,GO:0030834,GO:0007165,GO:0001891,GO:0017124,GO:0043547,GO:0005912,GO:0006909,GO:0030027,GO:0045198,GO:0046847,GO:0005737,GO:0005622,GO:0005923,GO:0034329,GO:0031252,GO:0042995,GO:0097178,GO:0071526,GO:0005634,GO:0032956,GO:0016477	10090.ENSMUSP00000052181		SH3-domain binding protein 1	Sh3bp1, 3BP-1; SH3-domain binding protein 1
ENSMUSG00000027654	109.476	4.63763	1.02914	4.50631	6.59645e-06	0.000514651	5.18069	3.28849	Fam83d	71878	GO:0007049,GO:0072686,GO:0005829,GO:0005856,GO:0097431,GO:0015630,GO:0007165,GO:0051301,GO:0008017,GO:0019894,GO:1902480,GO:0001837,GO:0070372,GO:0042176,GO:0045171,GO:0005819,GO:0005737,GO:0008283,GO:0032006,GO:0051310,GO:1902808,GO:0016477,GO:0019901	10090.ENSMUSP00000029183		family with sequence similarity 83, member D	Fam83d, 2310007D09Rik; family with sequence similarity 83, member D
ENSMUSG00000004952	3912.83	-5.75475	1.27813	-4.50249	6.71634e-06	0.000521814	5.17287	3.28248	Rasa4	54153	GO:0071277,GO:0005096,GO:0016020,GO:0046580,GO:0046872,GO:0005543,GO:0007165,GO:0035556,GO:0005886,GO:0005829,GO:0005737,GO:0043087	10090.ENSMUSP00000037869		RAS p21 protein activator 4	Rasa4, CAPRI, GAPL; RAS p21 protein activator 4
ENSMUSG00000025498	3715.61	-3.47396	0.771696	-4.50173	6.7403e-06	0.000521814	5.17132	3.28248	Irf7	54123	GO:0000978,GO:0034127,GO:0016064,GO:0060337,GO:0005829,GO:0002376,GO:0045088,GO:0005654,GO:0060340,GO:0032727,GO:0034124,GO:0005515,GO:0032728,GO:1990837,GO:0000976,GO:0003677,GO:0000981,GO:0032606,GO:0045087,GO:0032481,GO:0051607,GO:0005737,GO:0010468,GO:0006355,GO:0006357,GO:0045893,GO:0005634,GO:0002819,GO:0003700,GO:0000987,GO:0045944	10090.ENSMUSP00000026571	IRF	interferon regulatory factor 7	Irf7; interferon regulatory factor 7
ENSMUSG00000074505	142.417	4.71197	1.04723	4.49944	6.8132e-06	0.000525429	5.16665	3.27949	Fat3	270120	GO:0000904,GO:0016020,GO:0098609,GO:0010842,GO:0007156,GO:0005509,GO:0005886,GO:0030425,GO:0001764,GO:0007155,GO:0016021,GO:2000171,GO:0007275	10090.ENSMUSP00000080808		FAT atypical cadherin 3	Fat3, 9430076A06Rik, D430038H04Rik, Gm1132, Gm510, MFAT3F; FAT atypical cadherin 3
ENSMUSG00000074227	17699.8	-2.29614	0.511192	-4.49175	7.06413e-06	0.000542693	5.15094	3.26545	Spint2	20733	GO:0001843,GO:0016020,GO:0060672,GO:0022408,GO:2000146,GO:0005886,GO:0005737,GO:0007163,GO:2000178,GO:0030414,GO:0071711,GO:0010466,GO:0016021,GO:0004867	10090.ENSMUSP00000096204		serine protease inhibitor, Kunitz type 2	Spint2, HAI-2; serine protease inhibitor, Kunitz type 2
ENSMUSG00000038541	20.2301	3.71771	0.828406	4.48779	7.19652e-06	0.000550753	5.14288	3.25904	Srd5a2	94224	GO:0003865,GO:0033218,GO:0005783,GO:0008584,GO:0006629,GO:0016021,GO:0010033,GO:0006694,GO:0016491,GO:0006702,GO:0008209,GO:0016627,GO:0030283,GO:0043434,GO:0006706,GO:0070852,GO:0043025,GO:0016020,GO:0009917,GO:0061370,GO:0005737,GO:0030154,GO:0008202,GO:0030539,GO:0047751,GO:0043231,GO:0007548	10090.ENSMUSP00000048862		steroid 5 alpha-reductase 2	Srd5a2, 5ART2, S5AR_2; steroid 5 alpha-reductase 2
ENSMUSG00000054136	167.209	-7.31121	1.63047	-4.48411	7.32175e-06	0.000551911	5.13539	3.25813	Adm2	223780	GO:0010628,GO:0045776,GO:0007586,GO:0006468,GO:0005179,GO:0005576,GO:0045766,GO:0010460,GO:0007631,GO:0001525,GO:0003073,GO:0044877,GO:0007189	10090.ENSMUSP00000064761		adrenomedullin 2	Adm2, Am2, IMD, Imdn; adrenomedullin 2
ENSMUSG00000029867	67.0203	-5.38293	1.2001	-4.48541	7.27746e-06	0.000551911	5.13802	3.25813	Llcfc1	76606	GO:0007338,GO:0003674,GO:0005576,GO:0005575,GO:0007342	10090.ENSMUSP00000031900		LLLL and CFNLAS motif containing 1	Llcfc1, 1700034O15Rik; LLLL and CFNLAS motif containing 1
ENSMUSG00000020181	287.322	-4.8768	1.08733	-4.48512	7.28728e-06	0.000551911	5.13743	3.25813	Nav3	260315	GO:0031116,GO:0016020,GO:0005634,GO:0005524,GO:0007399,GO:0030336,GO:1990752,GO:0008017,GO:0007026,GO:0016887,GO:0022008,GO:0032703,GO:0005635	10090.ENSMUSP00000032719		neuron navigator 3	Nav3, 4732483H20Rik, 9630020C08Rik, POMFIL1, Pomfil1p, mKIAA0938, unc53H3; neuron navigator 3
ENSMUSG00000109394	19.5793	4.46245	0.995124	4.48432	7.31466e-06	0.000551911	5.13581	3.25813	A230057D06Rik	319893	GO:0003674,GO:0005575,GO:0008150			RIKEN cDNA A230057D06 gene
ENSMUSG00000042784	11449.6	-3.50705	0.784094	-4.47274	7.72232e-06	0.000579926	5.11225	3.23663	Muc1	17829	GO:0000978,GO:0033629,GO:0070062,GO:0003712,GO:0006977,GO:0016021,GO:0062023,GO:0043618,GO:0036003,GO:0009986,GO:0005886,GO:0016020,GO:0010944,GO:0016324,GO:0005737,GO:0000785,GO:0006978,GO:0005634,GO:0002039,GO:1902166,GO:0090240	10090.ENSMUSP00000041963		mucin 1, transmembrane	Muc1, CD227, EMA, Muc-1; mucin 1, transmembrane
ENSMUSG00000072109	102.072	-5.33101	1.19284	-4.46918	7.85191e-06	0.000587458	5.10502	3.23102	A530040E14Rik	621875	GO:0003674,GO:0005575,GO:0008150			RIKEN cDNA A530040E14 gene
ENSMUSG00000026985	336.255	-2.23598	0.500687	-4.46582	7.9764e-06	0.000594553	5.09819	3.22581	Il36b	69677	GO:0010628,GO:0019221,GO:0001819,GO:0006955,GO:0005615,GO:0045582,GO:0045087,GO:0005576,GO:0006954,GO:0005737,GO:0071222,GO:0032755,GO:0002376,GO:0002437,GO:0005125,GO:0005149	10090.ENSMUSP00000028363		interleukin 36B	Il36b, 2310043N20Rik, If36b, Il1f8; interleukin 36B
ENSMUSG00000063354	8810.73	-2.49775	0.55951	-4.46417	8.03785e-06	0.000595073	5.09486	3.22543	Slc39a4	72027	GO:0046873,GO:0006811,GO:0031410,GO:0016020,GO:0005768,GO:0055085,GO:0005385,GO:0006882,GO:0034224,GO:0005887,GO:0016324,GO:0005886,GO:0030001,GO:0071578,GO:0016021,GO:0006829	10090.ENSMUSP00000073134		solute carrier family 39 (zinc transporter), member 4	Slc39a4, 1600025H15Rik, AWMS2, ZIP4; solute carrier family 39 (zinc transporter), member 4
ENSMUSG00000047810	2676.2	-4.76378	1.06845	-4.45857	8.25097e-06	0.000606821	5.0835	3.21694	Ccdc88b	78317	GO:0042832,GO:0001819,GO:0016020,GO:0042102,GO:0005794,GO:0030705,GO:0005813,GO:0005783,GO:0005737,GO:0005856,GO:0008017,GO:0050870,GO:0031122,GO:0051959	10090.ENSMUSP00000109067		coiled-coil domain containing 88B	Ccdc88b, 2610041P08Rik, Ccdc88; coiled-coil domain containing 88B
ENSMUSG00000111840	43.969	-4.01731	0.902188	-4.45285	8.47389e-06	0.000606821	5.07192	3.21694	Gm48832
ENSMUSG00000043592	1644.2	-3.9479	0.885875	-4.4565	8.33104e-06	0.000606821	5.0793	3.21694	Unc5cl	76589	GO:0043123,GO:0016020,GO:0005042,GO:0007165,GO:0005737,GO:0046330,GO:0038007,GO:0016021,GO:0008233	10090.ENSMUSP00000074159		unc-5 family C-terminal like	Unc5cl, 2510009H09Rik, Zud; unc-5 family C-terminal like
ENSMUSG00000021250	2709.95	-3.72756	0.836621	-4.45549	8.37028e-06	0.000606821	5.07726	3.21694	Fos	14281	GO:0000978,GO:0003682,GO:0005783,GO:0043565,GO:0090575,GO:0005654,GO:0044877,GO:0001221,GO:0034614,GO:0005667,GO:0043005,GO:0042802,GO:0035914,GO:0032993,GO:0035976,GO:0001228,GO:0005515,GO:0031668,GO:0061629,GO:0000976,GO:0070412,GO:1990837,GO:0003677,GO:0016020,GO:0035994,GO:0060395,GO:0000981,GO:0007399,GO:0071276,GO:1902895,GO:0000979,GO:0005737,GO:0003690,GO:0010468,GO:0006355,GO:0006357,GO:…	10090.ENSMUSP00000021674	TF_bZIP	FBJ osteosarcoma oncogene	Fos, D12Rfj1, c-fos, cFos; FBJ osteosarcoma oncogene
ENSMUSG00000029847	520.921	-3.3652	0.755415	-4.45477	8.39824e-06	0.000606821	5.07581	3.21694	Slc23a4	243753	GO:0005215,GO:0008150,GO:0005575	10090.ENSMUSP00000041436		solute carrier family 23 member 4	Slc23a4, 2010107G12Rik, Gm468; solute carrier family 23 member 4
ENSMUSG00000030165	45.66	3.15207	0.707691	4.45402	8.42759e-06	0.000606821	5.0743	3.21694	Klrd1	16643	GO:0062082,GO:0005887,GO:0002376,GO:0016021,GO:0023024,GO:0005886,GO:0002223,GO:0004888,GO:1990405,GO:0045954,GO:0002228,GO:0016020,GO:0030246,GO:0045087,GO:0002250,GO:0045953,GO:0001915,GO:0043235,GO:0023030,GO:0009897	10090.ENSMUSP00000107694		killer cell lectin-like receptor, subfamily D, member 1	Klrd1, CD94; killer cell lectin-like receptor, subfamily D, member 1
ENSMUSG00000047996	216.405	3.09004	0.693298	4.45702	8.31085e-06	0.000606821	5.08035	3.21694	Prrg1	546336	GO:0005886,GO:0003674,GO:0008150	10090.ENSMUSP00000109659		proline rich Gla (G-carboxyglutamic acid) 1	Prrg1, 2010007L08Rik; proline rich Gla (G-carboxyglutamic acid) 1
ENSMUSG00000026163	21.7436	2.31807	0.520123	4.45677	8.32055e-06	0.000606821	5.07985	3.21694	Sphkap	77629	GO:0005737,GO:0030018,GO:0051018,GO:0005739	10090.ENSMUSP00000124872		SPHK1 interactor, AKAP domain containing	Sphkap, 4930544G21Rik, A930009L15Rik, SKIP, mKIAA1678; SPHK1 interactor, AKAP domain containing
ENSMUSG00000035936	242.977	1.93105	0.433647	4.45305	8.46571e-06	0.000606821	5.07234	3.21694	Aldh5a1	214579	GO:0051287,GO:0016491,GO:0016620,GO:0031406,GO:0004777,GO:0009013,GO:0042802,GO:0006105,GO:0005739,GO:0009450,GO:0009791,GO:0009448,GO:0007417,GO:0042135,GO:0006536	10090.ENSMUSP00000040591		aldhehyde dehydrogenase family 5, subfamily A1	Aldh5a1, 6330403E24Rik, Ahd-1, Ahd1, D630032B01Rik, SSADH, Ssdh1; aldhehyde dehydrogenase family 5, subfamily A1
ENSMUSG00000025892	64.4356	4.54538	1.0214	4.45013	8.58192e-06	0.00061237	5.06642	3.21299	Gria4	14802	GO:0030054,GO:0005216,GO:0038023,GO:0043197,GO:0045202,GO:0016021,GO:0032281,GO:0045211,GO:0098978,GO:0005886,GO:0042802,GO:0005515,GO:0014069,GO:0043025,GO:0006811,GO:0016020,GO:0043195,GO:0015276,GO:0051968,GO:0030425,GO:0032983,GO:0004971,GO:0042995,GO:1904315,GO:0050804,GO:0034392,GO:0004970,GO:0007268	10090.ENSMUSP00000027020		glutamate receptor, ionotropic, AMPA4 (alpha 4)	Gria4, GluA4, GluR-D, Glur-4, Glur4, Gluralpha4, spkw1; glutamate receptor, ionotropic, AMPA4 (alpha 4)
ENSMUSG00000036805	774.128	-2.09988	0.472328	-4.44581	8.75607e-06	0.000622581	5.05769	3.2058	Noxa1	241275	GO:0016176,GO:0031267,GO:0016020,GO:0043020,GO:0006801,GO:0060263,GO:0005737,GO:0005829,GO:0005886,GO:0017124,GO:0019899,GO:0042554,GO:0042802,GO:0010310	10090.ENSMUSP00000037423		NADPH oxidase activator 1	Noxa1, NY-CO-31, SDCCAG31; NADPH oxidase activator 1
ENSMUSG00000040867	57.9774	2.74484	0.617876	4.44238	8.89681e-06	0.000630353	5.05077	3.20042	Begain	380785	GO:0043025,GO:0098817,GO:0016020,GO:0098793,GO:0005634,GO:0003674,GO:0098978,GO:0045202,GO:0005737,GO:0030425,GO:0098962	10090.ENSMUSP00000140393		brain-enriched guanylate kinase-associated	Begain, Gm897; brain-enriched guanylate kinase-associated
ENSMUSG00000027994	740.84	-3.79998	0.855918	-4.43966	9.01023e-06	0.000633909	5.04526	3.19797	Mcub	66815	GO:0006811,GO:0016020,GO:0051560,GO:0006851,GO:0006816,GO:0031305,GO:1990246,GO:0005216,GO:0005743,GO:0043231,GO:0031224,GO:0034704,GO:0005739,GO:0005515,GO:0019855,GO:0016021,GO:0005654,GO:0036444	10090.ENSMUSP00000029624		mitochondrial calcium uniporter dominant negative beta subunit	Mcub, 9030408N13Rik, Ccdc109b; mitochondrial calcium uniporter dominant negative beta subunit
ENSMUSG00000052496	22.5846	3.20587	0.722004	4.44024	8.98591e-06	0.000633909	5.04644	3.19797	Pkdrej	18766	GO:0016020,GO:0050982,GO:0005886,GO:0005262,GO:0060046	10090.ENSMUSP00000086352		polycystin (PKD) family receptor for egg jelly	Pkdrej; polycystin (PKD) family receptor for egg jelly
ENSMUSG00000027330	704.243	1.70488	0.384185	4.43765	9.09473e-06	0.000637617	5.04121	3.19544	Cdc25b	12531	GO:0007049,GO:1902751,GO:0005856,GO:0045860,GO:0019901,GO:0005813,GO:0110032,GO:0051301,GO:0010971,GO:0004725,GO:0005515,GO:0045931,GO:0005737,GO:0000086,GO:0004721,GO:0007144,GO:0005634,GO:0016787,GO:0000278,GO:0001556,GO:0032467,GO:0000922,GO:0006470,GO:0006468	10090.ENSMUSP00000028804		cell division cycle 25B	Cdc25b; cell division cycle 25B
ENSMUSG00000040797	45.9705	4.06668	0.917673	4.43152	9.3573e-06	0.000652231	5.02885	3.1856	Iqsec3	243621	GO:0051056,GO:0060077,GO:0045211,GO:0098982,GO:0099629,GO:0098690,GO:0030054,GO:0005515,GO:0045202,GO:0005737,GO:0005829,GO:0030036,GO:0032012,GO:0050808,GO:0090630,GO:0014069,GO:0005654,GO:0005085	10090.ENSMUSP00000038653		IQ motif and Sec7 domain 3	Iqsec3, BRAG3, mKIAA1110, synarfGEF; IQ motif and Sec7 domain 3
ENSMUSG00000003949	244.648	3.43861	0.775988	4.43126	9.36824e-06	0.000652231	5.02834	3.1856	Hlf	217082	GO:1990837,GO:0000978,GO:0006357,GO:0003677,GO:0005634,GO:0000981,GO:0048511,GO:0006355,GO:0003700,GO:0035914,GO:0043565,GO:0001228,GO:0090575,GO:0005654,GO:0045944	10090.ENSMUSP00000004051	TF_bZIP	hepatic leukemia factor	Hlf, E230015K02Rik; hepatic leukemia factor
ENSMUSG00000071547	165.88	2.98022	0.672861	4.42919	9.45894e-06	0.000656267	5.02416	3.18292	Nt5dc2	70021	GO:0008253,GO:0005575	10090.ENSMUSP00000087680		5'-nucleotidase domain containing 2	Nt5dc2, 2510015F01Rik; 5'-nucleotidase domain containing 2
ENSMUSG00000024771	68.0647	-4.1986	0.948805	-4.42515	9.63766e-06	0.000666361	5.01603	3.17629	Lipk	240633	GO:0016787,GO:0016788,GO:0005576,GO:0043231,GO:0006629,GO:0016042	10090.ENSMUSP00000053913		lipase, family member K	Lipk, 9930115F20, Lipl2; lipase, family member K
ENSMUSG00000028681	112.97	3.13876	0.709772	4.4222	9.76997e-06	0.000673188	5.01011	3.17186	Ptch2	19207	GO:0042633,GO:0005119,GO:0016020,GO:0001558,GO:0008544,GO:0045606,GO:0008158,GO:0001709,GO:0005886,GO:0043588,GO:0097108,GO:0009957,GO:0007224,GO:0016021	10090.ENSMUSP00000030443		patched 2	Ptch2, ptc2; patched 2
ENSMUSG00000020431	109.775	4.38536	0.99191	4.42112	9.81894e-06	0.000674245	5.00794	3.17118	Adcy1	432530	GO:0005887,GO:0006171,GO:0004016,GO:0098685,GO:0016849,GO:0016021,GO:0000166,GO:0005524,GO:0098978,GO:0005886,GO:0007190,GO:0014069,GO:0042752,GO:0005516,GO:0016020,GO:0016829,GO:0032793,GO:0035556,GO:0008294,GO:0005737,GO:0007409,GO:2000300,GO:0007189,GO:0150076,GO:0050804,GO:0099061,GO:0005634,GO:0007616,GO:0046872,GO:0009190,GO:0048511,GO:1900273,GO:0098686	10090.ENSMUSP00000020706		adenylate cyclase 1	Adcy1, AC1, D11Bwg1392e, I-AC, brl; adenylate cyclase 1
ENSMUSG00000086245	41.1869	-2.08652	0.472406	-4.41681	1.0017e-05	0.000685497	4.99926	3.16399	Gm16170
ENSMUSG00000006678	263.199	3.17375	0.719065	4.41372	1.0161e-05	0.000692986	4.99306	3.15928	Pola1	18968	GO:0003682,GO:0006260,GO:0019103,GO:0005829,GO:0006273,GO:0016779,GO:0005654,GO:0005635,GO:0003887,GO:0000731,GO:0019901,GO:0000166,GO:0006303,GO:0005515,GO:0006272,GO:0006269,GO:1902975,GO:0003677,GO:0006270,GO:0017076,GO:0005658,GO:0008270,GO:0005737,GO:0000785,GO:0016740,GO:0003690,GO:0003688,GO:0005730,GO:0006271,GO:0003697,GO:0005634,GO:0071897,GO:0046872,GO:0003676,GO:0032479,GO:0016363	10090.ENSMUSP00000006856		polymerase (DNA directed), alpha 1	Pola1, Pola; polymerase (DNA directed), alpha 1
ENSMUSG00000070348	1270.78	3.56518	0.808054	4.41205	1.02395e-05	0.000695973	4.98972	3.15741	Ccnd1	12443	GO:0007049,GO:0007595,GO:1900087,GO:0005829,GO:0003714,GO:0019899,GO:0097128,GO:0033601,GO:0033598,GO:0044321,GO:0016538,GO:0005654,GO:0044877,GO:0000307,GO:0000122,GO:0001934,GO:0060749,GO:0031571,GO:0006468,GO:2000045,GO:0051301,GO:0008284,GO:0010971,GO:0045737,GO:0070064,GO:0044772,GO:0042826,GO:0097421,GO:0005515,GO:0033327,GO:0006974,GO:0016301,GO:0016020,GO:0016055,GO:0010243,GO:0030968,GO:…	10090.ENSMUSP00000091495		cyclin D1	Ccnd1, CycD1, Cyl-1, PRAD1, bcl-1, cD1; cyclin D1
ENSMUSG00000029417	224.954	-6.20546	1.4078	-4.40793	1.04364e-05	0.000697532	4.98145	3.15644	Cxcl9	17329	GO:0031640,GO:0045236,GO:0071222,GO:0030593,GO:0006952,GO:1901741,GO:0070098,GO:0048248,GO:0005615,GO:0061844,GO:0005576,GO:0051607,GO:0042127,GO:0045663,GO:0009617,GO:0006935,GO:0005125,GO:0008009,GO:0007189,GO:0006955,GO:0006954,GO:0051281,GO:0009897	10090.ENSMUSP00000108716		chemokine (C-X-C motif) ligand 9	Cxcl9, CMK, Mig, MuMIG, Scyb9, crg-10; chemokine (C-X-C motif) ligand 9
ENSMUSG00000083722	32.5762	5.01034	1.13635	4.40916	1.03771e-05	0.000697532	4.98393	3.15644	Adgrd2-ps
ENSMUSG00000015222	214.731	4.28028	0.970885	4.40864	1.04024e-05	0.000697532	4.98287	3.15644	Map2	17756	GO:0003779,GO:0097441,GO:1990769,GO:1901953,GO:0015631,GO:0150002,GO:0005856,GO:1902737,GO:0043198,GO:0150001,GO:0021954,GO:0005874,GO:0015629,GO:0015630,GO:0005791,GO:0097442,GO:0097440,GO:0043005,GO:0008017,GO:0007026,GO:0030517,GO:0002162,GO:0005515,GO:0014069,GO:0031115,GO:0031175,GO:0044294,GO:0005516,GO:1990635,GO:0043025,GO:0034399,GO:0043194,GO:0032991,GO:1903744,GO:0005737,GO:0030425,GO:…	10090.ENSMUSP00000076577		microtubule-associated protein 2	Map2, G1-397-34, MAP-2, Mtap-2, Mtap2, repro4; microtubule-associated protein 2
ENSMUSG00000031906	512.558	-3.16686	0.718009	-4.41061	1.03079e-05	0.000697532	4.98683	3.15644	Smpd3	58994	GO:0007049,GO:0061035,GO:0070301,GO:0060541,GO:0048286,GO:0006684,GO:0006672,GO:0090520,GO:0070300,GO:0006629,GO:0030324,GO:0001786,GO:0030509,GO:0048008,GO:1900125,GO:0001501,GO:0005794,GO:0002685,GO:0007165,GO:0034614,GO:0035264,GO:0048661,GO:0061751,GO:0085029,GO:0051216,GO:0005886,GO:0042802,GO:0097187,GO:0098868,GO:0030072,GO:1903543,GO:0005515,GO:0007275,GO:0045429,GO:0045840,GO:0071286,GO:…	10090.ENSMUSP00000069255		sphingomyelin phosphodiesterase 3, neutral	Smpd3, 4631433G07Rik, fro, nSMase2; sphingomyelin phosphodiesterase 3, neutral
ENSMUSG00000022678	683.336	1.9574	0.443953	4.40903	1.03834e-05	0.000697532	4.98366	3.15644	Nde1	67203	GO:0000776,GO:0007049,GO:0021987,GO:0045202,GO:0051303,GO:0005856,GO:0000775,GO:0030900,GO:0051298,GO:0007059,GO:0005874,GO:0051642,GO:0005813,GO:0031023,GO:0051301,GO:0008017,GO:0042802,GO:0005515,GO:0019904,GO:0000132,GO:0007275,GO:0007399,GO:0005694,GO:0005819,GO:0005737,GO:0005815,GO:0001764,GO:0007405,GO:0030154,GO:0031616,GO:0047496,GO:0005871,GO:0007100,GO:0016477,GO:0007020	10090.ENSMUSP00000023359		nudE neurodevelopment protein 1	Nde1, 2810027M15Rik, Nude, mNudE; nudE neurodevelopment protein 1
ENSMUSG00000027359	616.705	-3.22632	0.73207	-4.40712	1.04753e-05	0.000697808	4.97983	3.15626	Slc27a2	26458	GO:0004467,GO:0005778,GO:0015245,GO:0016874,GO:0005783,GO:0019899,GO:0006629,GO:0015908,GO:0016021,GO:0070251,GO:0006699,GO:0000166,GO:0000038,GO:0005524,GO:0005886,GO:0006635,GO:0005739,GO:0044539,GO:0047676,GO:0005788,GO:0001561,GO:0030176,GO:0047747,GO:0016020,GO:0006631,GO:0031957,GO:0005777,GO:0042760,GO:0001676,GO:0097089,GO:0005779,GO:0005324,GO:0043231,GO:0050197,GO:0005789	10090.ENSMUSP00000057595		solute carrier family 27 (fatty acid transporter), member 2	Slc27a2, ACSVL1, FATP2, VLCS, Vlac, Vlacs; solute carrier family 27 (fatty acid transporter), member 2
ENSMUSG00000103385	23.0685	-4.57142	1.03756	-4.40594	1.05325e-05	0.000698847	4.97747	3.15562	Gm37752
ENSMUSG00000027966	31.7354	2.86993	0.651462	4.40536	1.05606e-05	0.000698847	4.97631	3.15562	Col11a1	12814	GO:0048704,GO:1904399,GO:0035989,GO:0005581,GO:0005592,GO:0003007,GO:0062023,GO:0051216,GO:0006029,GO:0055010,GO:0008201,GO:0005615,GO:0007601,GO:0005576,GO:0007605,GO:0042472,GO:0002063,GO:0030198,GO:0030199,GO:0048705,GO:0046872,GO:0001502,GO:0050910,GO:0005201,GO:0031012,GO:0030020	10090.ENSMUSP00000089793		collagen, type XI, alpha 1	Col11a1, C530001D20Rik, cho; collagen, type XI, alpha 1
ENSMUSG00000034663	760.716	1.24424	0.282677	4.40161	1.07449e-05	0.000708701	4.9688	3.14954	Bmp2k	140780	GO:0016607,GO:0030500,GO:0019208,GO:0000166,GO:0035612,GO:0005634,GO:0005524,GO:0045747,GO:0016310,GO:0004674,GO:0005737,GO:0004672,GO:0016740,GO:0006468,GO:2000369,GO:0016301	10090.ENSMUSP00000037970		BMP2 inducible kinase	Bmp2k, 4933417M22Rik, BIKE; BMP2 inducible kinase
ENSMUSG00000087691	395.478	-3.43694	0.781204	-4.39955	1.08476e-05	0.000713132	4.96467	3.14683	Cd55os	102640368	GO:0003674,GO:0005575,GO:0008150			CD55 molecule, opposite strand sequence
ENSMUSG00000024989	192.334	4.98528	1.13595	4.38864	1.14064e-05	0.000747419	4.94285	3.12644	Cep55	74107	GO:0030496,GO:0007049,GO:0045184,GO:0014066,GO:0005813,GO:0005515,GO:0045171,GO:0051301,GO:0061952,GO:0005737,GO:0000281,GO:0005856,GO:0005886,GO:0034451,GO:0042802,GO:0090543,GO:1904888	10090.ENSMUSP00000127961		centrosomal protein 55	Cep55, 1200008O12Rik, 2700032M20Rik; centrosomal protein 55
ENSMUSG00000090254	362.282	-5.35605	1.22237	-4.38169	1.17764e-05	0.000762952	4.92899	3.1175	Gm1965	434065	GO:0003674,GO:0005575,GO:0008150	10090.ENSMUSP00000123775		predicted gene 1965
ENSMUSG00000000037	42.277	2.58168	0.589111	4.38234	1.17411e-05	0.000762952	4.93029	3.1175	Scml2	107815	GO:0045892,GO:0001741,GO:0042393,GO:0005634,GO:0003682,GO:0009653,GO:0006915,GO:0034613,GO:0036353,GO:0000785,GO:0005515,GO:0031519	10090.ENSMUSP00000076593		Scm polycomb group protein like 2	Scml2, 4932420G07Rik; Scm polycomb group protein like 2
ENSMUSG00000003363	1390.37	-1.84012	0.419992	-4.38133	1.17957e-05	0.000762952	4.92828	3.1175	Pld3	18807	GO:0005765,GO:0005764,GO:0014902,GO:0003824,GO:0005783,GO:0002376,GO:0016021,GO:1900015,GO:0005768,GO:0005794,GO:0031902,GO:0004518,GO:0016020,GO:0031901,GO:0045087,GO:0000139,GO:0004630,GO:0045145,GO:0016787,GO:0043202,GO:0006954,GO:0004527,GO:0005789	10090.ENSMUSP00000113820		phospholipase D family, member 3	Pld3, Sam-9; phospholipase D family, member 3
ENSMUSG00000076431	8653.54	-1.36692	0.31195	-4.38187	1.17666e-05	0.000762952	4.92935	3.1175	Sox4	20677	GO:0000978,GO:0048485,GO:0035019,GO:0071333,GO:0060412,GO:0001841,GO:0021782,GO:0043516,GO:0005654,GO:0030217,GO:2000761,GO:0003357,GO:0008285,GO:0001501,GO:0005667,GO:0031647,GO:0090263,GO:0008284,GO:0060548,GO:0005739,GO:0005515,GO:0001228,GO:0003215,GO:0014009,GO:0032024,GO:0000976,GO:0042593,GO:0050821,GO:0002328,GO:0003677,GO:1990837,GO:0000981,GO:0045727,GO:0003183,GO:0009653,GO:0021510,GO:…	10090.ENSMUSP00000100013	HMG	SRY (sex determining region Y)-box 4	Sox4, Sox-4; SRY (sex determining region Y)-box 4
ENSMUSG00000034906	342.381	4.31713	0.98628	4.37718	1.20223e-05	0.000775109	4.92001	3.11064	Ncaph	215387	GO:0007076,GO:0007049,GO:0003682,GO:0030261,GO:0005829,GO:0010032,GO:0005654,GO:0007143,GO:0000794,GO:0045132,GO:0051984,GO:0051301,GO:1905820,GO:0005694,GO:0051309,GO:0005737,GO:1905821,GO:0005634,GO:0000796	10090.ENSMUSP00000106017		non-SMC condensin I complex, subunit H	Ncaph, A730011O11Rik, Brrn1, CAP-H, HCAP-H, mCAP-H; non-SMC condensin I complex, subunit H
ENSMUSG00000058806	14.5211	4.1598	0.950801	4.37505	1.21404e-05	0.000780213	4.91577	3.10779	Col13a1	12817	GO:0030054,GO:0045202,GO:0005581,GO:0016021,GO:0045211,GO:0062023,GO:0098609,GO:0001501,GO:0005886,GO:0008201,GO:0007155,GO:0007275,GO:0005615,GO:0016020,GO:0005911,GO:0001958,GO:0030154,GO:0030198,GO:0030199,GO:0030903,GO:0005201,GO:0007160,GO:0001763,GO:0031012,GO:0030020,GO:0001503	10090.ENSMUSP00000101094		collagen, type XIII, alpha 1	Col13a1; collagen, type XIII, alpha 1
ENSMUSG00000097754	58.4598	-6.84202	1.56438	-4.37363	1.22199e-05	0.000782818	4.91293	3.10634	Ptgs2os2	102639566	GO:0010468			prostaglandin-endoperoxide synthase 2, opposite strand 2
ENSMUSG00000052212	19.9224	-4.5175	1.03567	-4.36192	1.28927e-05	0.000820672	4.88966	3.08583	Cd177	68891	GO:0046658,GO:0030100,GO:0048306,GO:0007159,GO:0002376,GO:0016021,GO:0072672,GO:0002020,GO:0005886,GO:0007155,GO:0005178,GO:0016020,GO:0044853,GO:0045087,GO:2001044,GO:0070821,GO:0032930,GO:0045217,GO:0043315,GO:0098742,GO:0030667,GO:0034394	10090.ENSMUSP00000064934		CD177 antigen	Cd177, 1190003K14Rik, Pdp3; CD177 antigen
ENSMUSG00000021640	2187.95	-4.42727	1.01487	-4.36241	1.2864e-05	0.000820672	4.89063	3.08583	Naip1	17940	GO:0043154,GO:0072557,GO:0070269,GO:0042981,GO:0000166,GO:0043027,GO:0005524,GO:0030414,GO:0010804,GO:0004869,GO:0006915,GO:0005737,GO:0016323,GO:0016045,GO:0043066,GO:0042742,GO:0046872,GO:0071391,GO:0006954,GO:0046330,GO:0120283,GO:0010466	10090.ENSMUSP00000022142		NLR family, apoptosis inhibitory protein 1	Naip1, Birc1a, D13Lsd1, Naip, Naip-rs1; NLR family, apoptosis inhibitory protein 1
ENSMUSG00000030717	2559.58	-4.33584	0.994533	-4.35967	1.30259e-05	0.000826523	4.88519	3.08274	Nupr1	56312	GO:0048471,GO:1905897,GO:0003682,GO:1902902,GO:2001244,GO:0008584,GO:0045820,GO:0045786,GO:0003713,GO:0010507,GO:1904691,GO:0043433,GO:0005654,GO:0042771,GO:0008285,GO:0010698,GO:1904036,GO:2000194,GO:0043525,GO:0010667,GO:0035914,GO:0032993,GO:0005515,GO:0048147,GO:0006473,GO:0002526,GO:0010506,GO:0031401,GO:0003677,GO:0045787,GO:1901800,GO:0045171,GO:0005737,GO:1903862,GO:0050680,GO:0009636,GO:…	10090.ENSMUSP00000032961		nuclear protein transcription regulator 1	Nupr1, 2310032H04Rik, Com1, p8; nuclear protein transcription regulator 1
ENSMUSG00000020911	22420.7	-2.23533	0.513137	-4.35619	1.32345e-05	0.000837111	4.87829	3.07722	Krt19	16669	GO:0016010,GO:1990357,GO:0043034,GO:0060706,GO:0016327,GO:0005856,GO:0007219,GO:0045214,GO:0044877,GO:0042383,GO:0030018,GO:0005882,GO:0005886,GO:0005515,GO:0030855,GO:0045109,GO:0071944,GO:0005198,GO:0008307	10090.ENSMUSP00000007317		keratin 19	Krt19, CK-19, EndoC, K19, Krt-1.19, Krt1-19; keratin 19
ENSMUSG00000041064	82.9205	5.40824	1.24209	4.35414	1.33587e-05	0.000839675	4.87423	3.07589	Pif1	208084	GO:0006260,GO:0032204,GO:0005657,GO:0006281,GO:0000166,GO:0006310,GO:0005524,GO:0017116,GO:0003678,GO:0005739,GO:0005515,GO:0000287,GO:0051974,GO:0006974,GO:0000723,GO:0003677,GO:0032508,GO:0032211,GO:0005634,GO:0004386,GO:0016787,GO:0033678,GO:0000781,GO:0042162,GO:0043139	10090.ENSMUSP00000049046		PIF1 5'-to-3' DNA helicase	Pif1, 4631410M14; PIF1 5'-to-3' DNA helicase
ENSMUSG00000021418	92.2569	1.61836	0.371654	4.35448	1.33385e-05	0.000839675	4.87489	3.07589	Rpp40	208366	GO:0000172,GO:0030681,GO:0033204,GO:0000171,GO:0005655,GO:0005634,GO:0004526,GO:0001682,GO:0016787,GO:0008033,GO:1905267,GO:0000447,GO:0006364	10090.ENSMUSP00000130290		ribonuclease P 40 subunit	Rpp40, D8Bwg1265e, Rnasep1; ribonuclease P 40 subunit
ENSMUSG00000094840	11.4283	3.01203	0.692185	4.35147	1.35226e-05	0.000847319	4.86894	3.07195	Muc3a			10090.ENSMUSP00000136061
ENSMUSG00000019872	5288.76	-3.45015	0.793025	-4.35063	1.3575e-05	0.00084795	4.86726	3.07163	Smpdl3a	57319	GO:0005615,GO:0008081,GO:0046872,GO:0006685,GO:0016787,GO:0005576,GO:0008270,GO:0004767,GO:0009143	10090.ENSMUSP00000020022		sphingomyelin phosphodiesterase, acid-like 3A	Smpdl3a, 0610010C24Rik, ASM3A, ASML3, ASML3A; sphingomyelin phosphodiesterase, acid-like 3A
ENSMUSG00000024521	3958.6	-4.82121	1.10865	-4.34874	1.36924e-05	0.000849978	4.86352	3.07059	Pmaip1	58801	GO:0043517,GO:0006919,GO:0043331,GO:2001244,GO:0005829,GO:0042981,GO:0010917,GO:0090200,GO:0042149,GO:0042771,GO:0010165,GO:0043029,GO:0070059,GO:0043525,GO:0010498,GO:0005739,GO:0005515,GO:0048147,GO:0006974,GO:0009411,GO:0097193,GO:0097136,GO:0006915,GO:0051607,GO:0010907,GO:0001836,GO:0046902,GO:1900740,GO:0043280,GO:0072593,GO:0005634,GO:0008630,GO:0043065,GO:1902043,GO:0072332	10090.ENSMUSP00000025399		phorbol-12-myristate-13-acetate-induced protein 1	Pmaip1, Noxa; phorbol-12-myristate-13-acetate-induced protein 1
ENSMUSG00000067599	24.9623	3.21063	0.738405	4.34806	1.37346e-05	0.000849978	4.86218	3.07059	Klra7	16638	GO:0016020,GO:0030246,GO:0005886,GO:0007155,GO:0016021,GO:0009897	10090.ENSMUSP00000032286		killer cell lectin-like receptor, subfamily A, member 7	Klra7, LGL-1, Ly-49G.1, Ly-49G.2, Ly-49G.3, Ly49G.4, Ly49g, Ly49g1, Ly49g2; killer cell lectin-like receptor, subfamily A, member 7
ENSMUSG00000059908	32.2088	2.87221	0.660555	4.34818	1.37271e-05	0.000849978	4.86242	3.07059	Mug1	17836	GO:0005615,GO:0002020,GO:0007566,GO:0004866,GO:0005576,GO:0030414,GO:0010466,GO:0004867	10090.ENSMUSP00000032228		murinoglobulin 1	Mug1; murinoglobulin 1
ENSMUSG00000022021	120.224	3.93269	0.90472	4.34686	1.38101e-05	0.000851195	4.8598	3.06997	Diaph3	56419	GO:0003779,GO:0030041,GO:0031267,GO:0005634,GO:0005515,GO:0005737,GO:0008017,GO:0016043,GO:0030036,GO:0007010,GO:0005884	10090.ENSMUSP00000022599		diaphanous related formin 3	Diaph3, 4930417P13Rik, Dia2, Diap3, Drf3, p134MDia2; diaphanous related formin 3
ENSMUSG00000051439	6714.08	-3.92584	0.903334	-4.34595	1.38676e-05	0.000851195	4.858	3.06997	Cd14	12475	GO:0045121,GO:0071222,GO:0002376,GO:0006898,GO:0031362,GO:0001819,GO:0005794,GO:0009986,GO:0001530,GO:0005886,GO:0032760,GO:0005615,GO:0016020,GO:0034142,GO:0032757,GO:0045087,GO:0032481,GO:0005576,GO:0071223,GO:0071726,GO:0009617,GO:0071723,GO:0070891,GO:0031663,GO:0071219,GO:0032729,GO:0002237,GO:0006954,GO:0045807,GO:0046696,GO:0071727,GO:1901224,GO:0031225,GO:0009897,GO:0034612	10090.ENSMUSP00000056669		CD14 antigen	Cd14; CD14 antigen
ENSMUSG00000073067	16.8932	-2.64995	0.609784	-4.34572	1.38816e-05	0.000851195	4.85756	3.06997	9130019P16Rik	100042056	GO:0003674,GO:0005575,GO:0008150			RIKEN cDNA 9130019P16 gene
ENSMUSG00000035455	199.138	4.36389	1.00454	4.34418	1.39796e-05	0.000854586	4.85451	3.06824	Fignl1	60530	GO:0033687,GO:0043066,GO:0048471,GO:0000166,GO:0071479,GO:0005634,GO:0001649,GO:0005524,GO:0010569,GO:0007140,GO:0016787,GO:0046872,GO:2001243,GO:0000228,GO:0005737,GO:0016887,GO:0051726,GO:0008568	10090.ENSMUSP00000126340		fidgetin-like 1	Fignl1; fidgetin-like 1
ENSMUSG00000002020	1301.78	-4.51701	1.04055	-4.34097	1.41855e-05	0.000864537	4.84816	3.06322	Ltbp2	16997	GO:0062023,GO:0019838,GO:0005509,GO:0005576,GO:0097435,GO:0005201,GO:0008201,GO:0050436	10090.ENSMUSP00000002073		latent transforming growth factor beta binding protein 2	Ltbp2; latent transforming growth factor beta binding protein 2
ENSMUSG00000045328	356.513	4.43603	1.02231	4.33922	1.42989e-05	0.000868615	4.8447	3.06117	Cenpe	229841	GO:0000776,GO:0007049,GO:0045184,GO:0043515,GO:0007088,GO:0005829,GO:0005856,GO:0007018,GO:0007080,GO:0000775,GO:0045860,GO:0005654,GO:0030071,GO:0007079,GO:0005828,GO:0007059,GO:0000166,GO:0005874,GO:0015630,GO:0005524,GO:0051984,GO:0031647,GO:0051382,GO:0008608,GO:0051301,GO:0099607,GO:0008017,GO:0099606,GO:0007275,GO:0030496,GO:0003777,GO:0005694,GO:0007057,GO:0007094,GO:0005737,GO:0051310,GO:…	10090.ENSMUSP00000057938		centromere protein E	Cenpe, 312kDa, C530022J18, CENP-E, Kif10; centromere protein E
ENSMUSG00000030178	98.3156	3.74544	0.863282	4.3386	1.4339e-05	0.000868615	4.84348	3.06117	Klra13-ps	16631				killer cell lectin-like receptor subfamily A, member 13, pseudogene
ENSMUSG00000035451	111.136	-7.83472	1.80739	-4.33482	1.45879e-05	0.000881031	4.83601	3.05501	Foxa1	15375	GO:0061448,GO:0000978,GO:0003682,GO:0048646,GO:0006325,GO:0033148,GO:0007219,GO:0043565,GO:0060741,GO:0035239,GO:0030324,GO:0005654,GO:0060743,GO:0000122,GO:0008134,GO:1902691,GO:0005902,GO:0021904,GO:0051091,GO:0060441,GO:0060528,GO:0001228,GO:0019904,GO:0007275,GO:0045931,GO:0000976,GO:0042593,GO:0032355,GO:0003677,GO:0060487,GO:0048665,GO:0061629,GO:0000981,GO:1990837,GO:0060740,GO:0009653,GO:…	10090.ENSMUSP00000041118	Fork_head	forkhead box A1	Foxa1, Hnf-3a, Hnf3a, Tcf-3a, Tcf3a; forkhead box A1
ENSMUSG00000001156	10592.9	-5.85304	1.35114	-4.33193	1.4781e-05	0.000882063	4.8303	3.0545	Mxd1	17119	GO:0000122,GO:0000978,GO:0003677,GO:0001227,GO:0005634,GO:0006357,GO:0000981,GO:0046983,GO:0005829,GO:0000785,GO:0005739,GO:0005515,GO:0070443,GO:0005654	10090.ENSMUSP00000001184	bHLH	MAX dimerization protein 1	Mxd1, Mad, Mad1; MAX dimerization protein 1
ENSMUSG00000003541	10867.5	-4.71545	1.08852	-4.332	1.47763e-05	0.000882063	4.83043	3.0545	Ier3	15937	GO:0050728,GO:0043066,GO:0016020,GO:1901029,GO:0005634,GO:0001562,GO:0008630,GO:0005515,GO:2000377,GO:0046822,GO:0045820,GO:0006282,GO:0003085,GO:2001020,GO:0016021,GO:0045732,GO:0007095	10090.ENSMUSP00000003635		immediate early response 3	Ier3, IEX-1, cI-3, gly96; immediate early response 3
ENSMUSG00000050071	39.3662	3.23449	0.746586	4.33237	1.47514e-05	0.000882063	4.83117	3.0545	Bex1	19716	GO:0002052,GO:0005102,GO:0005634,GO:0007399,GO:0007165,GO:0045665,GO:0005737,GO:0061564,GO:0005515,GO:0048011,GO:0031103,GO:0030154,GO:0007275	10090.ENSMUSP00000060005		brain expressed X-linked 1	Bex1, Bex2, Bex4, Rex3; brain expressed X-linked 1
ENSMUSG00000063903	19.7593	-3.13667	0.724061	-4.33206	1.47722e-05	0.000882063	4.83055	3.0545	Klk1	16612	GO:0005615,GO:0016811,GO:0005634,GO:0001669,GO:0008236,GO:0016787,GO:0004175,GO:0031638,GO:0004252,GO:0006508,GO:0032991,GO:0030141,GO:0003073,GO:0045177,GO:0008233	10090.ENSMUSP00000074659		kallikrein 1	Klk1, 0610007D04Rik, KAL-B, Kal, Klk1b6, Klk6, mGk-6; kallikrein 1
ENSMUSG00000117406	38.1845	3.1593	0.730814	4.32298	1.53934e-05	0.000915885	4.81267	3.03816	Ntn3	18209	GO:0005604,GO:0005102,GO:0009888,GO:0008045,GO:0005794,GO:0005576,GO:0007520,GO:0009887,GO:0007409,GO:0006355,GO:0016358			netrin 3	Ntn3, Ntn2l; netrin 3
ENSMUSG00000041147	187.304	2.90348	0.67183	4.32174	1.548e-05	0.000918314	4.81023	3.03701	Brca2	12190	GO:1990426,GO:0043009,GO:0007049,GO:0071479,GO:0006289,GO:0010484,GO:0001833,GO:0005829,GO:0005856,GO:0030141,GO:0006302,GO:0030097,GO:0005654,GO:0030879,GO:0051298,GO:0051276,GO:0006281,GO:0042771,GO:0000724,GO:0010165,GO:0006310,GO:0002020,GO:0005813,GO:0035264,GO:0043966,GO:0007141,GO:0008022,GO:0042802,GO:0033600,GO:0005515,GO:0006974,GO:0007420,GO:0045931,GO:0000152,GO:0003677,GO:0008585,GO:…	10090.ENSMUSP00000038576		breast cancer 2, early onset	Brca2, Fancd1, RAB163; breast cancer 2, early onset
ENSMUSG00000108206	26.8007	-4.45994	1.03222	-4.32073	1.55515e-05	0.000919807	4.80823	3.0363	Gm44427
ENSMUSG00000000440	238.394	-3.82429	0.885306	-4.31974	1.56211e-05	0.000919807	4.80629	3.0363	Pparg	19016	GO:0010628,GO:1900077,GO:0000978,GO:0060392,GO:0003682,GO:0001890,GO:1903979,GO:0045668,GO:0050873,GO:0019395,GO:0000122,GO:0008285,GO:0032966,GO:0001221,GO:0032094,GO:0036120,GO:1904597,GO:0071456,GO:0048469,GO:0016525,GO:0060965,GO:0045923,GO:0070412,GO:2000230,GO:1904179,GO:0030331,GO:0060391,GO:1905461,GO:0050692,GO:0010468,GO:1905599,GO:0030224,GO:0006357,GO:0030514,GO:0045444,GO:0045892,GO:…	10090.ENSMUSP00000000450	THR-like	peroxisome proliferator activated receptor gamma	Pparg, Nr1c3, PPAR-gamma, PPAR-gamma2, PPARgamma, PPARgamma2; peroxisome proliferator activated receptor gamma
ENSMUSG00000061666	634.121	-1.82863	0.42335	-4.31944	1.56428e-05	0.000919807	4.80568	3.0363	Gdpd1	66569	GO:0048471,GO:0016020,GO:0008081,GO:0046872,GO:0016787,GO:0006644,GO:0070291,GO:0005783,GO:0005737,GO:0004622,GO:0006629,GO:0046475,GO:0016021,GO:0005789	10090.ENSMUSP00000020804		glycerophosphodiester phosphodiesterase domain containing 1	Gdpd1, 2610020H15Rik; glycerophosphodiester phosphodiesterase domain containing 1
ENSMUSG00000024357	1053.02	-1.80377	0.41786	-4.31669	1.58389e-05	0.000928612	4.80028	3.03217	Sil1	81500	GO:0000774,GO:0015031,GO:0042802,GO:0005783	10090.ENSMUSP00000025215		endoplasmic reticulum chaperone SIL1 homolog (S. cerevisiae)	Sil1, 1810057E01Rik, wz; SIL1 nucleotide exchange factor
ENSMUSG00000032850	62.6559	2.1188	0.491299	4.31266	1.613e-05	0.000940184	4.79236	3.02679	Rnft2	269695	GO:0016020,GO:0061630,GO:0046872,GO:1904294,GO:0005575,GO:0016021	10090.ENSMUSP00000112903		ring finger protein, transmembrane 2	Rnft2, B830028P19Rik, Tmem118; ring finger protein, transmembrane 2
ENSMUSG00000037325	70.8733	1.92984	0.447468	4.3128	1.61203e-05	0.000940184	4.79263	3.02679	Bbs7	71492	GO:0060173,GO:0034464,GO:0001750,GO:0005856,GO:0036064,GO:0005930,GO:0030030,GO:0005813,GO:0046907,GO:0043005,GO:0005886,GO:0015031,GO:0001654,GO:0007420,GO:0061629,GO:0016020,GO:0008104,GO:1903929,GO:0005737,GO:0005929,GO:0042995,GO:0007507,GO:0060170,GO:0006357,GO:0045444,GO:0005634,GO:0060271,GO:0007224,GO:1905515,GO:0032436	10090.ENSMUSP00000103791		Bardet-Biedl syndrome 7 (human)	Bbs7, 8430406N16Rik; Bardet-Biedl syndrome 7 (human)
ENSMUSG00000048922	256.951	4.60496	1.06804	4.31158	1.62092e-05	0.000940545	4.79024	3.02662	Cdca2	108912	GO:0007059,GO:0007049,GO:0005634,GO:0005694,GO:0003674,GO:0007088,GO:0035307,GO:0051301,GO:0005829,GO:0051983,GO:0005654	10090.ENSMUSP00000117847		cell division cycle associated 2	Cdca2, 2610311M19Rik; cell division cycle associated 2
ENSMUSG00000025196	289.446	-2.59547	0.602016	-4.3113	1.623e-05	0.000940545	4.78968	3.02662	Cpn1	93721	GO:0005615,GO:0004181,GO:0030163,GO:0008237,GO:0046872,GO:0016787,GO:0051384,GO:0006518,GO:0005576,GO:0006508,GO:0008270,GO:0016485,GO:0004180,GO:0010815,GO:0008233	10090.ENSMUSP00000026210		carboxypeptidase N, polypeptide 1	Cpn1, 0610011F20Rik, CPN; carboxypeptidase N, polypeptide 1
ENSMUSG00000029866	59.4231	-5.7265	1.3289	-4.30922	1.63834e-05	0.000943977	4.7856	3.02504	Kel	23925	GO:0008361,GO:0006874,GO:0016020,GO:0008237,GO:0046872,GO:0016787,GO:1901380,GO:0004175,GO:0048741,GO:0004222,GO:0005886,GO:0010961,GO:0016485,GO:0042552,GO:0031133,GO:0016021,GO:0005654,GO:0008233	10090.ENSMUSP00000031899		Kell blood group	Kel, CD238, Ece3; Kell blood group
ENSMUSG00000046487	7.66226	-3.66576	0.850621	-4.30951	1.63617e-05	0.000943977	4.78617	3.02504	Mospd4
ENSMUSG00000054537	671.779	-6.82733	1.58595	-4.3049	1.67065e-05	0.000947571	4.77712	3.02339	Tmprss11e	243084	GO:0016020,GO:0050890,GO:0008236,GO:0016787,GO:0005515,GO:0005887,GO:0004252,GO:0005576,GO:0006508,GO:0005886,GO:0046718,GO:0016021,GO:0008233	10090.ENSMUSP00000124534		transmembrane protease, serine 11e	Tmprss11e, A030012E10, DESC1, TTSP; transmembrane protease, serine 11e
ENSMUSG00000112441	652.586	5.53758	1.28629	4.30509	1.66921e-05	0.000947571	4.77749	3.02339	Gm48898
ENSMUSG00000035385	172.135	-5.06956	1.17723	-4.30637	1.65958e-05	0.000947571	4.78	3.02339	Ccl2	20296	GO:0010628,GO:0019221,GO:0010574,GO:0048010,GO:0031727,GO:0016525,GO:0032760,GO:0043025,GO:2000134,GO:0090026,GO:0090280,GO:0034351,GO:0005125,GO:0009611,GO:0035702,GO:0051770,GO:0090314,GO:0048247,GO:0071346,GO:0043204,GO:0030593,GO:1904783,GO:0035684,GO:2000502,GO:0005791,GO:0008347,GO:2000427,GO:0005515,GO:0001525,GO:0022409,GO:0051968,GO:0044299,GO:0007186,GO:0002687,GO:0071407,GO:0006874,GO:…	10090.ENSMUSP00000000193		chemokine (C-C motif) ligand 2	Ccl2, HC11, JE, MCAF, MCP-1, MCP1, SMC-CF, Scya2, Sigje; chemokine (C-C motif) ligand 2
ENSMUSG00000051379	471.581	-4.56616	1.06032	-4.3064	1.65935e-05	0.000947571	4.78006	3.02339	Flrt3	71436	GO:0042803,GO:0030054,GO:0005887,GO:0045499,GO:0005783,GO:0005829,GO:0050808,GO:0016021,GO:1990138,GO:0043679,GO:0098978,GO:0005886,GO:0005515,GO:0007416,GO:0014069,GO:0031175,GO:0007155,GO:0051965,GO:0007275,GO:0097060,GO:0005615,GO:0016020,GO:0007411,GO:0099560,GO:0005104,GO:0005576,GO:0005911,GO:0060322,GO:0042995,GO:0007507,GO:0003345,GO:0098742,GO:0008543,GO:0005925,GO:0044295,GO:0099055,GO:…	10090.ENSMUSP00000053399		fibronectin leucine rich transmembrane protein 3	Flrt3, 5530600M07Rik, C430047I10Rik, mKIAA1469; fibronectin leucine rich transmembrane protein 3
ENSMUSG00000079164	273.011	-3.35637	0.779609	-4.3052	1.66838e-05	0.000947571	4.7777	3.02339	Tlr5	53791	GO:0002755,GO:0038023,GO:0005887,GO:0001817,GO:0002376,GO:0016021,GO:0001819,GO:0007165,GO:0004888,GO:0005515,GO:0045429,GO:0016020,GO:0034123,GO:0045087,GO:0002224,GO:0006955,GO:0042742,GO:0006954,GO:0034146,GO:0032757,GO:0005149	10090.ENSMUSP00000106625		toll-like receptor 5	Tlr5; toll-like receptor 5
ENSMUSG00000053897	2160.61	-2.76475	0.64228	-4.30459	1.67294e-05	0.000947571	4.77652	3.02339	Slc39a8	67547	GO:0005765,GO:0015296,GO:0006876,GO:1990540,GO:0005764,GO:0006882,GO:0005384,GO:0005887,GO:0071577,GO:0015086,GO:0071421,GO:0016021,GO:0015701,GO:0046873,GO:0097079,GO:0006824,GO:0015106,GO:0140412,GO:0015087,GO:0005886,GO:0071578,GO:0042391,GO:0070574,GO:0006351,GO:0005381,GO:0031090,GO:0006525,GO:0006811,GO:0016020,GO:0055085,GO:0005385,GO:0016324,GO:0061757,GO:0030026,GO:1990079,GO:0006487,GO:…	10090.ENSMUSP00000080640		solute carrier family 39 (metal ion transporter), member 8	Slc39a8, 4933419D20Rik, BIGM103, ZIP-8, Zip8; solute carrier family 39 (metal ion transporter), member 8
ENSMUSG00000037474	280.355	4.67477	1.08619	4.3038	1.67892e-05	0.000948283	4.77497	3.02306	Dtl	76843	GO:0006260,GO:0005829,GO:0005856,GO:0005654,GO:0005813,GO:0031465,GO:0010971,GO:0004842,GO:0019985,GO:0006974,GO:0009411,GO:0016020,GO:0006511,GO:0005694,GO:0005737,GO:0005730,GO:0006513,GO:0051726,GO:0007095,GO:0005634,GO:0030674,GO:0031464,GO:0048511,GO:0000209,GO:0080008,GO:0045732,GO:0043161	10090.ENSMUSP00000027933		denticleless E3 ubiquitin protein ligase	Dtl, 2810047L02Rik, 5730564G15Rik, L2dtl, Ramp; denticleless E3 ubiquitin protein ligase
ENSMUSG00000003279	456.869	3.9812	0.925422	4.30203	1.69237e-05	0.000953194	4.7715	3.02082	Dlgap1	224997	GO:0060090,GO:0030054,GO:0061136,GO:0045202,GO:0098962,GO:0044877,GO:0045211,GO:0035418,GO:0098978,GO:0005886,GO:0014069,GO:0005515,GO:0019904,GO:0099572,GO:0016020,GO:0023052,GO:0098919,GO:0070842,GO:0007268	10090.ENSMUSP00000122896		DLG associated protein 1	Dlgap1, 4933422O14Rik, 9630002F18, D17Bwg0511e, GKAP/SAPAP, GKPA/SAPAP, Gkap, Sapap1, mKIAA4162; DLG associated protein 1
ENSMUSG00000001985	12.6364	3.49589	0.813225	4.2988	1.71725e-05	0.00096242	4.76517	3.01664	Grik3	14807	GO:0030054,GO:0005216,GO:0038023,GO:0005887,GO:0045202,GO:0043204,GO:0016021,GO:0007215,GO:0045211,GO:0035249,GO:0098978,GO:0005886,GO:0005515,GO:0042391,GO:0015277,GO:0006811,GO:0016020,GO:0099507,GO:0043195,GO:0015276,GO:0030425,GO:0032983,GO:0030424,GO:1904315,GO:0007216,GO:0050804,GO:0042734,GO:0008066,GO:0001640,GO:0004970,GO:0032839,GO:0051967	10090.ENSMUSP00000030676		glutamate receptor, ionotropic, kainate 3	Grik3, 9630027E11, GluK3, GluR7-3, Glur-7, Glur7; glutamate receptor, ionotropic, kainate 3
ENSMUSG00000026730	112.049	1.35014	0.314084	4.29866	1.71835e-05	0.00096242	4.76489	3.01664	Pter	19212	GO:0009056,GO:0046872,GO:0016787,GO:0016788,GO:0008270	10090.ENSMUSP00000117009		phosphotriesterase related	Pter, Mpr56-1; phosphotriesterase related
ENSMUSG00000033981	20.1205	4.01522	0.934702	4.29572	1.74124e-05	0.000972523	4.75914	3.0121	Gria2	14800	GO:0045184,GO:0008021,GO:0030054,GO:0005216,GO:0005234,GO:0005887,GO:0038023,GO:0043197,GO:0005783,GO:0035235,GO:0045202,GO:0000149,GO:0043198,GO:0098685,GO:0043204,GO:0016021,GO:0032281,GO:0030426,GO:0045211,GO:0050806,GO:0099544,GO:0009986,GO:0051262,GO:0043005,GO:0005886,GO:0008092,GO:0030672,GO:0042802,GO:0098978,GO:0005515,GO:0014069,GO:0015277,GO:0019865,GO:0051966,GO:0043025,GO:0006811,GO:…	10090.ENSMUSP00000074787		glutamate receptor, ionotropic, AMPA2 (alpha 2)	Gria2, GluA2, GluR-B, Glur-2, Glur2, gluR-K2; glutamate receptor, ionotropic, AMPA2 (alpha 2)
ENSMUSG00000050463	13.4226	-5.17715	1.20591	-4.29315	1.76152e-05	0.000974597	4.75411	3.01118	Krt78	332131	GO:0001533,GO:0045095,GO:0003674,GO:0045109,GO:0030280,GO:0008150,GO:0031424	10090.ENSMUSP00000126197		keratin 78	Krt78, 2310030B04Rik, Kb40; keratin 78
ENSMUSG00000031821	132.951	3.24289	0.755366	4.29313	1.76172e-05	0.000974597	4.75406	3.01118	Gins2	272551	GO:0005634,GO:0005694,GO:0006260,GO:0000727,GO:1900264,GO:0071162,GO:0000811,GO:0006268,GO:1903934	10090.ENSMUSP00000034278		GINS complex subunit 2 (Psf2 homolog)	Gins2, 2210013I18Rik, 4833427B12Rik, Pfs2; GINS complex subunit 2 (Psf2 homolog)
ENSMUSG00000020620	90.5168	2.93459	0.683608	4.29279	1.76439e-05	0.000974597	4.7534	3.01118	Abca8b	27404	GO:0005783,GO:0016021,GO:0000166,GO:0005524,GO:0005886,GO:0016887,GO:0042626,GO:0010874,GO:0016020,GO:0010875,GO:0016323,GO:0006686,GO:0006869,GO:0140359,GO:0030301,GO:0005743,GO:0043231,GO:0006810,GO:0008559,GO:0005319,GO:0042908,GO:0033344	10090.ENSMUSP00000020948		ATP-binding cassette, sub-family A (ABC1), member 8b	Abca8b, Abca8; ATP-binding cassette, sub-family A (ABC1), member 8b
ENSMUSG00000034463	303.024	2.17624	0.506779	4.29425	1.75283e-05	0.000974597	4.75626	3.01118	Scara3	219151	GO:0030198,GO:0005615,GO:0016020,GO:0005794,GO:0005783,GO:0005201,GO:0005581,GO:0031012,GO:0016021	10090.ENSMUSP00000046525		scavenger receptor class A, member 3	Scara3, APC7, C130058N24Rik, CSR, CSR1, MSLR1, MSRL1; scavenger receptor class A, member 3
ENSMUSG00000110887	114.085	-5.73697	1.33701	-4.29089	1.77957e-05	0.000974921	4.74969	3.01103	Cbx3-ps8
ENSMUSG00000079553	232.298	4.6482	1.08318	4.29127	1.77654e-05	0.000974921	4.75042	3.01103	Kifc1	100502766	GO:0031616,GO:0003777,GO:0072686,GO:0005874,GO:0008569,GO:0005634,GO:0030139,GO:0005871,GO:0008017,GO:0005815,GO:0007018,GO:0016887,GO:0005515,GO:0072382,GO:0010826,GO:0047496,GO:0090307	10090.ENSMUSP00000134572		kinesin family member C1	Kifc1, 100042970, Gm4137, HSET, KNSL2, Kifc5a, Knsl2a, Tctex-7, Tctex-7A, Tctex7, Tctex7a; kinesin family member C1
ENSMUSG00000035365	70.3631	4.37825	1.02017	4.29167	1.77335e-05	0.000974921	4.75121	3.01103	Parpbp	75317	GO:0006281,GO:0003677,GO:0005634,GO:2000042,GO:0005737,GO:0000785,GO:0005515,GO:0005654,GO:0006974	10090.ENSMUSP00000038375		PARP1 binding protein	Parpbp, 4930547N16Rik, PARI; PARP1 binding protein
ENSMUSG00000055030	943.494	-8.16451	1.90376	-4.28863	1.7978e-05	0.000982228	4.74526	3.00779	Sprr2e	20759	GO:0001533,GO:0030216,GO:0032355,GO:0008544,GO:0005737,GO:0031424	10090.ENSMUSP00000064652		small proline-rich protein 2E	Sprr2e; small proline-rich protein 2E
ENSMUSG00000039934	1414.77	-2.09172	0.487807	-4.28801	1.80278e-05	0.000982273	4.74406	3.00777	Gsap	212167	GO:0030162,GO:0001540,GO:0005794,GO:1902004,GO:0005802	10090.ENSMUSP00000043679		gamma-secretase activating protein	Gsap, A530088I07Rik, Pion; gamma-secretase activating protein
ENSMUSG00000048489	984.793	-5.54496	1.29348	-4.28687	1.81207e-05	0.000984658	4.74182	3.00671	Depp1	213393	GO:0010506,GO:0003674,GO:0006914,GO:0005777,GO:0043231,GO:0005737,GO:0005739	10090.ENSMUSP00000070203		DEPP1 autophagy regulator	Depp1, 8430408G22Rik, Depp, Fseg; DEPP1 autophagy regulator
ENSMUSG00000118672	37574.2	-5.35639	1.25124	-4.28085	1.86178e-05	0.00100305	4.73007	2.99868	Muc4	140474	GO:0005176,GO:0022408,GO:0005783,GO:0010469,GO:0016021,GO:0044877,GO:0062023,GO:0005886,GO:0001953,GO:0007155,GO:0005615,GO:0002853,GO:0016020,GO:0032991,GO:0016324,GO:0005576,GO:0005737,GO:0002244,GO:0043066,GO:0007160,GO:0031528,GO:0030277			mucin 4	Muc4, 4933405I11Rik, Asgp; mucin 4
ENSMUSG00000016763	772.751	5.28797	1.23557	4.2798	1.87065e-05	0.00100305	4.72801	2.99868	Scube1	64706	GO:0005615,GO:0016020,GO:0045880,GO:0007165,GO:0005576,GO:0005509,GO:0009986,GO:0005886,GO:0042802,GO:0009897	10090.ENSMUSP00000016907		signal peptide, CUB domain, EGF-like 1	Scube1, 7330410C13Rik, A630023E24Rik; signal peptide, CUB domain, EGF-like 1
ENSMUSG00000005540	51.1537	-4.41605	1.0316	-4.28078	1.86236e-05	0.00100305	4.72994	2.99868	Fcer2a	14128	GO:0016020,GO:0051770,GO:0046872,GO:0019863,GO:0030246,GO:0051000,GO:0002925,GO:0005886,GO:0044419,GO:0051712,GO:0016021,GO:0009897	10090.ENSMUSP00000005678		Fc receptor, IgE, low affinity II, alpha polypeptide	Fcer2a, CD23, Fce2, Fcer2, Ly-42; Fc receptor, IgE, low affinity II, alpha polypeptide
ENSMUSG00000073411	31848	-2.15461	0.503357	-4.28048	1.86492e-05	0.00100305	4.72934	2.99868	H2-D1	14964	GO:0005765,GO:0002474,GO:0005102,GO:0010977,GO:0042803,GO:0005769,GO:0045121,GO:0001916,GO:0042288,GO:0005797,GO:0005783,GO:0019882,GO:0002376,GO:0046979,GO:0016021,GO:0030670,GO:0046703,GO:0046978,GO:0005794,GO:0042824,GO:0002485,GO:0009986,GO:0033106,GO:0005886,GO:0042802,GO:0070971,GO:0005515,GO:0042608,GO:0005615,GO:0016020,GO:0062061,GO:0002486,GO:0002476,GO:0031901,GO:0071556,GO:0042612,GO:…	10090.ENSMUSP00000134570		histocompatibility 2, D region locus 1	H2-D1, H-2D, H2-D, H2-K1; histocompatibility 2, D region locus 1
ENSMUSG00000033898	43.71	-1.82823	0.427181	-4.27976	1.87093e-05	0.00100305	4.72794	2.99868	Cfhr2	545366	GO:0005615,GO:0005634,GO:0005886,GO:0005737,GO:0008201,GO:0030449,GO:0001851	10090.ENSMUSP00000092065		complement factor H-related 2	Cfhr2, Cfhrb_4/2, FHR-B; complement factor H-related 2
ENSMUSG00000042677	2210.11	-5.04558	1.17931	-4.27844	1.88212e-05	0.00100636	4.72535	2.99725	Zc3h12a	230738	GO:0010628,GO:0003682,GO:0010656,GO:1903936,GO:0005856,GO:2000379,GO:1990869,GO:0044828,GO:0003730,GO:0032088,GO:0001933,GO:0042406,GO:0035613,GO:0004518,GO:0090501,GO:0016020,GO:0007399,GO:1901223,GO:0055118,GO:0006915,GO:0035198,GO:0010468,GO:0000932,GO:0004519,GO:0004532,GO:0016787,GO:0042307,GO:0003729,GO:0005783,GO:0000294,GO:0005654,GO:0043124,GO:0042149,GO:0010629,GO:0005791,GO:0032720,GO:…	10090.ENSMUSP00000037172		zinc finger CCCH type containing 12A	Zc3h12a, MCPIP, MCPIP-1, Mcpip1, Reg1; zinc finger CCCH type containing 12A
ENSMUSG00000038167	239.979	-2.47863	0.57986	-4.27454	1.91533e-05	0.00102139	4.71776	2.99081	Plekhg6	213522	GO:0005096,GO:0005813,GO:0030054,GO:0005737,GO:0005856,GO:0008150,GO:0042995,GO:0005085	10090.ENSMUSP00000037004		pleckstrin homology domain containing, family G (with RhoGef domain) member 6	Plekhg6, Gm155; pleckstrin homology domain containing, family G (with RhoGef domain) member 6
ENSMUSG00000026479	12314.2	-3.30166	0.77334	-4.26936	1.96038e-05	0.00103988	4.70766	2.98302	Lamc2	16782	GO:0005604,GO:0005102,GO:0048471,GO:0062023,GO:0005607,GO:0008284,GO:0016358,GO:0008201,GO:0005515,GO:0007155,GO:0005615,GO:0009888,GO:0016020,GO:0005938,GO:0005576,GO:0030335,GO:0008045,GO:0005201,GO:0005610,GO:0031012,GO:0009887	10090.ENSMUSP00000027753		laminin, gamma 2	Lamc2; laminin, gamma 2
ENSMUSG00000017493	4214.52	2.6236	0.614437	4.26993	1.95538e-05	0.00103988	4.70877	2.98302	Igfbp4	16010	GO:0043410,GO:0005615,GO:0001558,GO:0019838,GO:0005520,GO:0044342,GO:0043567,GO:0005576,GO:0031995,GO:0031994,GO:0040008,GO:0043568,GO:0005515,GO:0010906	10090.ENSMUSP00000017637		insulin-like growth factor binding protein 4	Igfbp4, Deb2, IBP-4, IGFBP-4; insulin-like growth factor binding protein 4
ENSMUSG00000020826	3072.44	-6.93742	1.62569	-4.26738	1.97784e-05	0.00104362	4.70381	2.98146	Nos2	18126	GO:0051879,GO:0003779,GO:0030863,GO:0048471,GO:0042803,GO:0050661,GO:0020037,GO:0001542,GO:0005829,GO:0012506,GO:0032310,GO:0045296,GO:0071222,GO:0071346,GO:0008016,GO:1900015,GO:0010181,GO:0050660,GO:0008217,GO:0019901,GO:0016491,GO:0032496,GO:0010629,GO:0045776,GO:0007165,GO:0008603,GO:0034617,GO:0071466,GO:0005886,GO:0018119,GO:0042802,GO:0050998,GO:0005515,GO:0004517,GO:0008013,GO:0005516,GO:…	10090.ENSMUSP00000018610		nitric oxide synthase 2, inducible	Nos2, MAC-NOS, NOS-II, Nos-2, Nos2a, i-NOS, iNOS; nitric oxide synthase 2, inducible
ENSMUSG00000087364	234.007	-4.20213	0.984678	-4.26752	1.97661e-05	0.00104362	4.70408	2.98146	Gm13398	102640749	GO:0003674,GO:0005575,GO:0008150			predicted gene 13398
ENSMUSG00000029811	2422.3	-5.62352	1.31798	-4.26678	1.98317e-05	0.00104369	4.70264	2.98143	Aoc1	76507	GO:0042803,GO:0015898,GO:0070062,GO:0052600,GO:0044877,GO:0071420,GO:0016491,GO:0097159,GO:0052597,GO:0005886,GO:0008131,GO:0008201,GO:0097185,GO:0009308,GO:0005615,GO:0005576,GO:0008270,GO:0048038,GO:0005923,GO:0035874,GO:0005507,GO:0046872,GO:0071280,GO:0046677,GO:0052598,GO:0005509,GO:0009445,GO:0052599	10090.ENSMUSP00000124085		amine oxidase, copper-containing 1	Aoc1, 1600012D06Rik, Abp1, DAO; amine oxidase, copper-containing 1
ENSMUSG00000029322	15182	-4.49703	1.05537	-4.26108	2.03439e-05	0.00106784	4.69157	2.97149	Plac8	231507	GO:0040015,GO:0120162,GO:0043066,GO:0005634,GO:0042742,GO:0003682,GO:0005515,GO:0008284,GO:0009409,GO:0050873,GO:0045944	10090.ENSMUSP00000031264		placenta-specific 8	Plac8, C15, D5Wsu111e; placenta-specific 8
ENSMUSG00000031891	909.762	3.25169	0.763252	4.26031	2.04141e-05	0.00106873	4.69007	2.97113	Hsd11b2	15484	GO:0051287,GO:0016491,GO:0007565,GO:0002017,GO:0070523,GO:0005783,GO:0005737,GO:0005811,GO:0034650,GO:0043231,GO:0005496,GO:0008211,GO:0006629,GO:0005654	10090.ENSMUSP00000034363		hydroxysteroid 11-beta dehydrogenase 2	Hsd11b2, 11HSD2; hydroxysteroid 11-beta dehydrogenase 2
ENSMUSG00000034773	69.5802	5.29772	1.24435	4.25744	2.06785e-05	0.00107012	4.68448	2.97057	Hrob	217216	GO:0006281,GO:0000731,GO:0003697,GO:0006310,GO:0003677,GO:0005634,GO:0036297,GO:0071897,GO:0005694,GO:0090734,GO:0006974,GO:0048232,GO:0000725,GO:0007292	10090.ENSMUSP00000097961		homologous recombination factor with OB-fold	Hrob; homologous recombination factor with OB-fold
ENSMUSG00000017716	238.75	4.67768	1.09873	4.25736	2.06859e-05	0.00107012	4.68433	2.97057	Birc5	11799	GO:0000776,GO:0007049,GO:0043154,GO:0042803,GO:0031503,GO:0015631,GO:0051303,GO:0005829,GO:0005856,GO:0019899,GO:0000775,GO:0007059,GO:0005876,GO:0005874,GO:0015630,GO:0043027,GO:0006468,GO:0031021,GO:0032133,GO:0051301,GO:0005814,GO:0008017,GO:0000281,GO:0042802,GO:1990713,GO:0005515,GO:0030414,GO:0030496,GO:0045787,GO:0045931,GO:0004869,GO:0005694,GO:0032991,GO:0006915,GO:0007094,GO:0008270,GO:…	10090.ENSMUSP00000079124		baculoviral IAP repeat-containing 5	Birc5, AAC-11, Api4, TIAP, survivin40; baculoviral IAP repeat-containing 5
ENSMUSG00000035352	42.2814	-4.52054	1.06136	-4.25922	2.05144e-05	0.00107012	4.68794	2.97057	Ccl12	20293	GO:0031640,GO:0006874,GO:0006816,GO:1905563,GO:0048247,GO:0008360,GO:0071346,GO:0030593,GO:0044828,GO:2000353,GO:0019221,GO:2000502,GO:0043547,GO:0048246,GO:0070098,GO:0070664,GO:0007010,GO:0031727,GO:0002548,GO:0001525,GO:0006887,GO:0071356,GO:2000134,GO:0005615,GO:0043491,GO:0043615,GO:0071347,GO:0061844,GO:0005576,GO:0090280,GO:0070374,GO:0034351,GO:0004672,GO:0000165,GO:0007186,GO:0006935,GO:…	10090.ENSMUSP00000000194		chemokine (C-C motif) ligand 12	Ccl12, MCP-5, Scya12; chemokine (C-C motif) ligand 12
ENSMUSG00000105264	41.2109	-4.1979	0.985969	-4.25764	2.06592e-05	0.00107012	4.68489	2.97057	Gm42716
ENSMUSG00000043705	21.1951	-4.00558	0.94104	-4.25655	2.07608e-05	0.00107012	4.68276	2.97057	Capn13	381122	GO:0043066,GO:0016787,GO:0005509,GO:0006508,GO:0005737,GO:0008234,GO:0004198,GO:0008233	10090.ENSMUSP00000092832		calpain 13	Capn13, CANP_13, Gm943; calpain 13
ENSMUSG00000026062	32.679	-2.68181	0.629965	-4.25709	2.07107e-05	0.00107012	4.68381	2.97057	Slc9a2	226999	GO:0006885,GO:0098719,GO:0015385,GO:0008104,GO:0051453,GO:0005886,GO:0006814,GO:0015386,GO:0071805,GO:0005903	10090.ENSMUSP00000027231		solute carrier family 9 (sodium/hydrogen exchanger), member 2	Slc9a2, 2210416H12Rik, 4932415O19Rik, NHE2; solute carrier family 9 (sodium/hydrogen exchanger), member 2
ENSMUSG00000024014	6314.02	-5.0077	1.17708	-4.25433	2.09675e-05	0.00107595	4.67845	2.96821	Pim1	18712	GO:0007049,GO:0022898,GO:0005829,GO:0071902,GO:0030145,GO:0043433,GO:0008134,GO:0000166,GO:0005524,GO:0090336,GO:1902033,GO:0004674,GO:0045737,GO:0005886,GO:0070561,GO:0005515,GO:0016301,GO:0050821,GO:1990748,GO:0016020,GO:0060045,GO:0006915,GO:0005737,GO:0043539,GO:0004672,GO:0016740,GO:0005730,GO:0046777,GO:0043066,GO:0045893,GO:0005634,GO:0046872,GO:0016310,GO:1905062,GO:0043024,GO:0006468	10090.ENSMUSP00000024811		proviral integration site 1	Pim1, Pim-1; proviral integration site 1
ENSMUSG00000030867	382.484	4.74485	1.11547	4.25368	2.10286e-05	0.00107595	4.67719	2.96821	Plk1	18817	GO:0000070,GO:0000776,GO:0010800,GO:0007049,GO:0045184,GO:0000795,GO:0005856,GO:0034451,GO:0000775,GO:0043393,GO:0070194,GO:0030071,GO:0007098,GO:0097431,GO:0000122,GO:0005876,GO:0000166,GO:0033365,GO:0015630,GO:0040038,GO:0005524,GO:0005813,GO:0006468,GO:0045143,GO:0005814,GO:0004674,GO:0051301,GO:0008017,GO:0000281,GO:0042802,GO:0090435,GO:0005515,GO:0000287,GO:0031648,GO:0010997,GO:0000132,GO:…	10090.ENSMUSP00000033154		polo like kinase 1	Plk1, Plk, STPK13; polo like kinase 1
ENSMUSG00000025464	2567	-2.03214	0.477745	-4.25361	2.10351e-05	0.00107595	4.67706	2.96821	Paox	212503	GO:0052903,GO:0016491,GO:0046592,GO:0052902,GO:0046208,GO:0005782,GO:0005777,GO:0009446,GO:0009447,GO:0005737,GO:0046203,GO:0052901,GO:1901307,GO:0052899,GO:0052904,GO:0006598	10090.ENSMUSP00000026537		polyamine oxidase (exo-N4-amino)	Paox, 2410012F02Rik, Pao; polyamine oxidase (exo-N4-amino)
ENSMUSG00000097327	64.0095	-1.70634	0.401256	-4.2525	2.11393e-05	0.00107853	4.67491	2.96717	E030030I06Rik	319887	GO:0003674,GO:0005575,GO:0008150	10090.ENSMUSP00000136352		RIKEN cDNA E030030I06 gene	E030030I06Rik; RIKEN cDNA E030030I06 gene
ENSMUSG00000047501	10496.3	-4.39927	1.03592	-4.24672	2.1692e-05	0.00110393	4.6637	2.95706	Cldn4	12740	GO:0030054,GO:0016327,GO:0005887,GO:0006821,GO:0016328,GO:0005254,GO:0016021,GO:0034707,GO:0070830,GO:1905050,GO:0005886,GO:0005515,GO:0007155,GO:0006811,GO:0016020,GO:0070160,GO:0016324,GO:0005911,GO:0005923,GO:0022604,GO:0030335,GO:0005198,GO:0009925,GO:0070293,GO:0090303,GO:0061436	10090.ENSMUSP00000053420		claudin 4	Cldn4, Cep-r, Cpetr, Cpetr1; claudin 4
ENSMUSG00000062960	516.248	2.02961	0.478099	4.24516	2.18439e-05	0.00110884	4.66067	2.95513	Kdr	16542	GO:0042311,GO:0001570,GO:0038085,GO:0030097,GO:0005768,GO:0001934,GO:0061042,GO:0009986,GO:0090050,GO:0048010,GO:0048469,GO:0033674,GO:0043025,GO:0043410,GO:0016020,GO:0002244,GO:0004672,GO:0051894,GO:0048286,GO:0004713,GO:0035924,GO:0031410,GO:0045121,GO:0051770,GO:1904881,GO:0005783,GO:0008584,GO:0001936,GO:0007204,GO:0016021,GO:0000166,GO:0010629,GO:0005794,GO:0001569,GO:0070371,GO:0007169,GO:…	10090.ENSMUSP00000109144		kinase insert domain protein receptor	Kdr, 6130401C07, Flk-1, Flk1, Krd-1, Ly73, VEGFR-2, VEGFR2, orv, sVEGFR-2; kinase insert domain protein receptor
ENSMUSG00000027496	240.581	4.00399	0.944244	4.24042	2.23105e-05	0.00112967	4.65149	2.94705	Aurka	20878	GO:0007049,GO:0072686,GO:0048471,GO:0046982,GO:0000212,GO:0005829,GO:0005856,GO:0007051,GO:0045120,GO:0005654,GO:0030030,GO:0007098,GO:1990138,GO:0005876,GO:0032091,GO:0000166,GO:0005874,GO:0010629,GO:0015630,GO:0005524,GO:0005813,GO:0031625,GO:0031647,GO:0032133,GO:0051301,GO:0051642,GO:0004674,GO:0006468,GO:0097421,GO:0005515,GO:0090141,GO:0071539,GO:0016301,GO:0090233,GO:0032465,GO:0009948,GO:…	10090.ENSMUSP00000028997		aurora kinase A	Aurka, AIRK1, ARK-1, Ark1, Aurora-A, Ayk1, IAK, IAK1, Stk6; aurora kinase A
ENSMUSG00000027901	933.637	-1.47058	0.346986	-4.23816	2.25357e-05	0.00113819	4.64713	2.94378	Dennd2d	72121	GO:0005737,GO:0005829,GO:0005654,GO:0005085	10090.ENSMUSP00000138462		DENN/MADD domain containing 2D	Dennd2d, 2010308M01Rik; DENN domain containing 2D
ENSMUSG00000066000	64.2658	1.98313	0.469175	4.22684	2.36995e-05	0.00119396	4.62526	2.92301	Zfp979	112422	GO:0000981,GO:0000978,GO:0005634,GO:0006357	10090.ENSMUSP00000101345	zf-C2H2	zinc finger protein 979	Zfp979, 2610305D13Rik, Ssm1b; zinc finger protein 979
ENSMUSG00000023995	87.4601	-3.12769	0.740096	-4.22606	2.37821e-05	0.00119513	4.62375	2.92259	Tspo2	70026	GO:0016020,GO:0032367,GO:0043353,GO:0034389,GO:0015485,GO:0005783,GO:0005886,GO:0140484,GO:0016021,GO:0098739,GO:0031090	10090.ENSMUSP00000024794		translocator protein 2	Tspo2, 2510027D20Rik, Bzrpl1; translocator protein 2
ENSMUSG00000045551	43.1282	-5.44706	1.29024	-4.22174	2.42427e-05	0.0012013	4.61542	2.92035	Fpr1	14293	GO:0004875,GO:0016020,GO:0050786,GO:0007200,GO:0007165,GO:0006954,GO:0005124,GO:0004982,GO:0002430,GO:0005737,GO:0004930,GO:0005886,GO:0001664,GO:0007186,GO:0006935,GO:0016021,GO:0007204	10090.ENSMUSP00000052894		formyl peptide receptor 1	Fpr1, FPR, LXA4R, fMLF-R; formyl peptide receptor 1
ENSMUSG00000027326	208.765	5.28629	1.252	4.2223	2.41826e-05	0.0012013	4.6165	2.92035	Knl1	76464	GO:0000776,GO:0007059,GO:0007049,GO:0005634,GO:0001669,GO:0005694,GO:0003674,GO:0034501,GO:0008608,GO:0051301,GO:0016604,GO:0000775,GO:0005654	10090.ENSMUSP00000028802		kinetochore scaffold 1	Knl1, 2310043D08Rik, 5730505K17Rik, Casc5; kinetochore scaffold 1
ENSMUSG00000030048	42.5562	4.42184	1.04744	4.22159	2.4259e-05	0.0012013	4.61513	2.92035	Gkn3	68888	GO:0005615,GO:0003674,GO:0005576,GO:0042127,GO:0050680	10090.ENSMUSP00000032127		gastrokine 3	Gkn3, 1190003M12Rik; gastrokine 3
ENSMUSG00000052373	83.1799	2.49866	0.591885	4.22153	2.42645e-05	0.0012013	4.61503	2.92035	Mpp3	13384	GO:0030165,GO:0005886,GO:0005911,GO:0005515	10090.ENSMUSP00000055469		membrane protein, palmitoylated 3 (MAGUK p55 subfamily member 3)	Mpp3, 6430514B01, Dlgh3; membrane protein, palmitoylated 3 (MAGUK p55 subfamily member 3)
ENSMUSG00000074682	267.669	1.47793	0.349979	4.22292	2.41162e-05	0.0012013	4.61769	2.92035	Zcchc3	67917	GO:0003677,GO:0071360,GO:0002218,GO:0046872,GO:0045087,GO:1900246,GO:0032481,GO:0009597,GO:0008270,GO:0051607,GO:0005737,GO:0003690,GO:0002376,GO:0003723,GO:0003676	10090.ENSMUSP00000096813		zinc finger, CCHC domain containing 3	Zcchc3, 2810406K24Rik; zinc finger, CCHC domain containing 3
ENSMUSG00000038963	2578.2	-5.92277	1.40381	-4.21907	2.45315e-05	0.00120559	4.61028	2.9188	Slco4a1	108115	GO:0006811,GO:0008514,GO:0016020,GO:0043252,GO:0055085,GO:0015349,GO:0005887,GO:0005886,GO:0015711,GO:0015347,GO:0022857,GO:0016021,GO:0042403	10090.ENSMUSP00000045023		solute carrier organic anion transporter family, member 4a1	Slco4a1, OATP-E, Slc21a12; solute carrier organic anion transporter family, member 4a1
ENSMUSG00000041831	65.4328	-2.72214	0.6451	-4.21972	2.44603e-05	0.00120559	4.61154	2.9188	Sytl3	83672	GO:0031267,GO:0016020,GO:0070382,GO:0042043,GO:0005543,GO:0019897,GO:0005544,GO:0008270,GO:0005886,GO:0005515,GO:0006886,GO:0006887	10090.ENSMUSP00000125469		synaptotagmin-like 3	Sytl3, A430092N21, Slp3, Slp3-a, Slp3-b, mFLJ00307; synaptotagmin-like 3
ENSMUSG00000040213	137.727	1.75297	0.415444	4.21952	2.44825e-05	0.00120559	4.61115	2.9188	Kyat3	229905	GO:0006520,GO:0047315,GO:0042803,GO:0016829,GO:0030170,GO:0016740,GO:0003824,GO:0009058,GO:0008483,GO:0005737,GO:0006103,GO:0005739,GO:0047804,GO:0070189,GO:0036137,GO:0016212	10090.ENSMUSP00000041675		kynurenine aminotransferase 3	Kyat3, Ccbl2, KATIII, Kat3; kynurenine aminotransferase 3
ENSMUSG00000042250	45.0544	-6.70758	1.59176	-4.21394	2.50955e-05	0.00123029	4.6004	2.90999	Pglyrp4	384997	GO:0009253,GO:0031640,GO:0042742,GO:0016045,GO:0032991,GO:0045087,GO:0016019,GO:0051701,GO:0005576,GO:0008270,GO:0061844,GO:0002376,GO:0032827,GO:0050830,GO:0008745,GO:0042834,GO:0032689,GO:0046982	10090.ENSMUSP00000040755		peptidoglycan recognition protein 4	Pglyrp4, Gm1478, Gm413; peptidoglycan recognition protein 4
ENSMUSG00000058290	250.213	4.96703	1.1801	4.20899	2.56509e-05	0.00123365	4.5909	2.90881	Espl1	105988	GO:0000070,GO:0007059,GO:0007127,GO:0072686,GO:0005634,GO:0005813,GO:0000212,GO:0000278,GO:0016787,GO:0045143,GO:0005737,GO:0008234,GO:0051307,GO:0004197,GO:0008233	10090.ENSMUSP00000064465		extra spindle pole bodies 1, separase	Espl1, Cerp, ESP1, PRCE, SSE; extra spindle pole bodies 1, separase
ENSMUSG00000055629	117.73	4.02298	0.955526	4.21022	2.55118e-05	0.00123365	4.59326	2.90881	B4galnt4	330671	GO:0016020,GO:0033842,GO:0005794,GO:0032580,GO:0008376,GO:0016740,GO:0016021	10090.ENSMUSP00000039758		beta-1,4-N-acetyl-galactosaminyl transferase 4	B4galnt4, Gm1095, NGalNAc-T1, beta4GalNAcT4; beta-1,4-N-acetyl-galactosaminyl transferase 4
ENSMUSG00000097310	30.0168	-3.74655	0.89014	-4.20895	2.56561e-05	0.00123365	4.59081	2.90881	A930038B10Rik	320323	GO:0003674,GO:0005575,GO:0008150			RIKEN cDNA A930038B10 gene
ENSMUSG00000026443	47.8245	3.1079	0.738267	4.20973	2.55682e-05	0.00123365	4.5923	2.90881	Lrrn2	16980	GO:0031012,GO:0003674,GO:0005615	10090.ENSMUSP00000027706		leucine rich repeat protein 2, neuronal	Lrrn2, 5730406J09Rik, NLRR-2; leucine rich repeat protein 2, neuronal
ENSMUSG00000056737	2960.69	-2.07928	0.493593	-4.21254	2.52512e-05	0.00123365	4.59772	2.90881	Capg	12332	GO:0003779,GO:0072686,GO:0030031,GO:0051015,GO:0071346,GO:0005654,GO:0044877,GO:0051016,GO:0015629,GO:0005814,GO:0090543,GO:0007417,GO:0019904,GO:0051693,GO:0005615,GO:0005546,GO:0005737,GO:0008154,GO:0042995,GO:0005730,GO:0045335,GO:0005634,GO:0051014	10090.ENSMUSP00000109705		capping protein (actin filament), gelsolin-like	Capg, gCap39, mbh1; capping protein (actin filament), gelsolin-like
ENSMUSG00000022075	3042.91	-1.75816	0.417414	-4.21202	2.53096e-05	0.00123365	4.59671	2.90881	Rhobtb2	246710	GO:0007015,GO:0031410,GO:0000166,GO:0043652,GO:0003924,GO:0005938,GO:0005525,GO:0005886,GO:0005856,GO:0007163,GO:0008360,GO:0007264,GO:0030865,GO:0005515,GO:0032956,GO:0042995,GO:0019901	10090.ENSMUSP00000022665		Rho-related BTB domain containing 2	Rhobtb2, Dbc2, E130206H14Rik, mKIAA0717; Rho-related BTB domain containing 2
ENSMUSG00000031825	902.087	1.49754	0.355736	4.2097	2.55712e-05	0.00123365	4.59225	2.90881	Crispld2	78892	GO:0030198,GO:0005615,GO:0060325,GO:0005576,GO:0008201,GO:0005539,GO:0031012,GO:0030133	10090.ENSMUSP00000122962		cysteine-rich secretory protein LCCL domain containing 2	Crispld2, 1810049K24Rik, Lcrisp2, Lgl1, coffeecrisp; cysteine-rich secretory protein LCCL domain containing 2
ENSMUSG00000038685	425.055	1.36168	0.323441	4.20998	2.55397e-05	0.00123365	4.59278	2.90881	Rtel1	269400	GO:0010569,GO:1904355,GO:0032206,GO:0006260,GO:0031297,GO:1902990,GO:0051539,GO:0006281,GO:0043247,GO:0000166,GO:0006310,GO:0005524,GO:0016818,GO:0045910,GO:0003678,GO:0070182,GO:1904430,GO:0005515,GO:0006974,GO:1904535,GO:0000723,GO:0003677,GO:0032508,GO:0006139,GO:0000732,GO:0090657,GO:0005634,GO:0004386,GO:0016787,GO:0046872,GO:0000781,GO:1904506,GO:0051536,GO:0003676,GO:0061820,GO:1904358	10090.ENSMUSP00000053120		regulator of telomere elongation helicase 1	Rtel1, Rtel; regulator of telomere elongation helicase 1
ENSMUSG00000041649	58.0275	2.22688	0.529507	4.20557	2.60425e-05	0.00124923	4.58432	2.90336	Klf8	245671	GO:0000122,GO:0000978,GO:0003677,GO:0001227,GO:0005634,GO:0006357,GO:0000981,GO:0016235,GO:0046872,GO:0005829,GO:0005654	10090.ENSMUSP00000108193	zf-C2H2	Kruppel-like factor 8	Klf8, BKLF3, ZNF74; Kruppel-like transcription factor 8
ENSMUSG00000020901	1549.83	-4.51632	1.07467	-4.2025	2.63978e-05	0.00125742	4.57843	2.90052	Pik3r5	320207	GO:0016020,GO:0005634,GO:0005944,GO:0005942,GO:0043406,GO:0005737,GO:0005829,GO:0005886,GO:0034451,GO:0007186,GO:0043551,GO:0046935	10090.ENSMUSP00000021283		phosphoinositide-3-kinase regulatory subunit 5	Pik3r5, F730038I15Rik, Foap2, p101; phosphoinositide-3-kinase regulatory subunit 5
ENSMUSG00000112481	30.1775	-3.6698	0.873359	-4.20194	2.64641e-05	0.00125742	4.57734	2.90052	Gm29684	628062				predicted gene, 29684
ENSMUSG00000024245	311.705	-3.52524	0.838905	-4.20219	2.64351e-05	0.00125742	4.57782	2.90052	Tmem178	68027	GO:0016020,GO:0005783,GO:0005515,GO:0051480,GO:0045671,GO:0016021,GO:0005789	10090.ENSMUSP00000025092		transmembrane protein 178	Tmem178, 2810417M05Rik, Tmem178a; transmembrane protein 178
ENSMUSG00000036377	35.668	3.36683	0.801147	4.20251	2.6397e-05	0.00125742	4.57844	2.90052	Cracd	320827	GO:0010669,GO:0003674,GO:2000813,GO:0005575,GO:0030838,GO:0030277	10090.ENSMUSP00000113947		capping protein inhibiting regulator of actin	Cracd, 2810489J07Rik, 4930529A19Rik, 4931405B09Rik, C530008M17Rik, Crad, mKIAA1211; capping protein inhibiting regulator of actin
ENSMUSG00000035245	565.12	2.12253	0.505454	4.19924	2.67807e-05	0.00126946	4.57218	2.89638	Eogt	101351	GO:0097370,GO:0097363,GO:0016262,GO:0005783,GO:0006493,GO:0016740,GO:0016757,GO:0005788	10090.ENSMUSP00000061610		EGF domain-specific O-linked N-acetylglucosamine (GlcNAc) transferase	Eogt, A130022J15Rik, Aer61; EGF domain-specific O-linked N-acetylglucosamine (GlcNAc) transferase
ENSMUSG00000026077	774.31	-3.60469	0.858681	-4.19795	2.69347e-05	0.00127374	4.56969	2.89492	Npas2	18143	GO:0051879,GO:0000978,GO:1990513,GO:0005829,GO:0032922,GO:0005654,GO:0046983,GO:0005667,GO:0060548,GO:0051775,GO:0005515,GO:0042752,GO:0006974,GO:1990837,GO:0003677,GO:0000981,GO:0005737,GO:0006355,GO:0006357,GO:0045893,GO:0005634,GO:0046872,GO:0042745,GO:0048511,GO:0009410,GO:0045475,GO:0003700,GO:0007623,GO:2001020,GO:0045944,GO:2000987,GO:0045739	10090.ENSMUSP00000054719	bHLH	neuronal PAS domain protein 2	Npas2, MOP4, bHLHe9; neuronal PAS domain protein 2
ENSMUSG00000095493	36.5162	-5.70569	1.3594	-4.19722	2.70207e-05	0.00127481	4.5683	2.89456	A630023A22Rik	105518	GO:0003674,GO:0005575,GO:0008150	10090.ENSMUSP00000137109		RIKEN cDNA A630023A22 gene	A630023A22Rik; RIKEN cDNA A630023A22 gene
ENSMUSG00000073601	9.82254	-4.49231	1.07058	-4.19616	2.71483e-05	0.00127621	4.56626	2.89408	Serpinb3c	381286	GO:0005615,GO:0031410,GO:0002020,GO:0005634,GO:0004869,GO:0070062,GO:0005737,GO:0019899,GO:0001618,GO:0005515,GO:0004867,GO:0010951	10090.ENSMUSP00000027565		serine (or cysteine) peptidase inhibitor, clade B, member 3C	Serpinb3c, 1110001H02Rik, 1110013A16Rik, Scca2, Serpinb4; serine (or cysteine) peptidase inhibitor, clade B, member 3C
ENSMUSG00000042515	18.6927	2.1903	0.522008	4.19591	2.71779e-05	0.00127621	4.56578	2.89408	Pwwp3b	245631	GO:0003674,GO:0008150	10090.ENSMUSP00000108666		PWWP domain containing 3B	Pwwp3b, 9430086K21Rik, Mum1l1; PWWP domain containing 3B
ENSMUSG00000023942	487.459	2.81571	0.671593	4.19258	2.758e-05	0.00129207	4.55941	2.88871	Slc29a1	63959	GO:0005337,GO:0005887,GO:0016021,GO:0015858,GO:0015860,GO:0015862,GO:0005886,GO:0006836,GO:0005326,GO:0032238,GO:0016020,GO:0016324,GO:0016323,GO:0015213,GO:0098810,GO:0030431,GO:0072531,GO:1901642,GO:0015211,GO:0080122,GO:0001504,GO:0060079	10090.ENSMUSP00000131976		solute carrier family 29 (nucleoside transporters), member 1	Slc29a1, 1200014D21Rik, ENT1, mENT1; solute carrier family 29 (nucleoside transporters), member 1
ENSMUSG00000072421	12.0811	2.97755	0.710454	4.19106	2.77659e-05	0.00129473	4.55649	2.88782	Gm10357
ENSMUSG00000109052	19.555	-2.04955	0.489006	-4.19125	2.7742e-05	0.00129473	4.55686	2.88782	Gm45012
ENSMUSG00000071637	3151.74	-4.00095	0.954822	-4.19026	2.78639e-05	0.00129629	4.55496	2.8873	Cebpd	12609	GO:0000978,GO:0043565,GO:0090575,GO:0005654,GO:0048839,GO:0042802,GO:0001228,GO:0005515,GO:1990837,GO:0000976,GO:0003677,GO:0000981,GO:0045595,GO:0002244,GO:0045669,GO:0006355,GO:0006357,GO:0045892,GO:0045444,GO:0005634,GO:0003700,GO:0045944		TF_bZIP	CCAAT/enhancer binding protein (C/EBP), delta	Cebpd, c/EBPdelta; CCAAT/enhancer binding protein (C/EBP), delta
ENSMUSG00000022938	291.517	-4.68051	1.11719	-4.18953	2.79536e-05	0.00129745	4.55356	2.88691	Fam3b	52793	GO:0030073,GO:0042593,GO:0005615,GO:0006915,GO:0005576,GO:0005125,GO:0005641	10090.ENSMUSP00000062006		FAM3 metabolism regulating signaling molecule B	Fam3b, 2-21, 9030624C24Rik, D16Jhu19e, ORF9, Pander; FAM3 metabolism regulating signaling molecule B
ENSMUSG00000051596	117.992	-7.02783	1.67794	-4.18836	2.80983e-05	0.00129815	4.55132	2.88667	Otop1	21906	GO:0006811,GO:0016020,GO:0060336,GO:0009590,GO:0031214,GO:0005887,GO:0005886,GO:1902600,GO:0032869,GO:0042472,GO:0016021,GO:0015252	10090.ENSMUSP00000109734		otopetrin 1	Otop1, A530025J20Rik, Otp1, tlt; otopetrin 1
ENSMUSG00000074476	175.904	4.69117	1.11995	4.18873	2.80515e-05	0.00129815	4.55204	2.88667	Spc24	67629	GO:0000776,GO:0007059,GO:0007049,GO:0005654,GO:0005634,GO:0005694,GO:0031262,GO:0008608,GO:0051301,GO:0008017,GO:0000775,GO:0005730	10090.ENSMUSP00000096541		SPC24, NDC80 kinetochore complex component, homolog (S. cerevisiae)	Spc24, 2410030K01Rik, Spbc24; SPC24, NDC80 kinetochore complex component, homolog (S. cerevisiae)
ENSMUSG00000022322	133.33	5.07853	1.2131	4.18641	2.83396e-05	0.00130629	4.54761	2.88396	Shcbp1	20419	GO:0042169,GO:0008543,GO:2000177,GO:0005737,GO:0005856,GO:0005575,GO:0005515	10090.ENSMUSP00000022945		Shc SH2-domain binding protein 1	Shcbp1, mPAL; Shc SH2-domain binding protein 1
ENSMUSG00000041193	256.442	4.70062	1.12351	4.18387	2.86589e-05	0.00131701	4.54274	2.88041	Pla2g5	18784	GO:0006663,GO:0005102,GO:0048471,GO:0031410,GO:0032010,GO:0010518,GO:0090385,GO:0006629,GO:0043030,GO:0050728,GO:0047498,GO:1905036,GO:0005768,GO:0005794,GO:0034638,GO:0090265,GO:0009986,GO:0005886,GO:0008201,GO:0006909,GO:0016042,GO:0010744,GO:0016020,GO:0006631,GO:0006644,GO:0004623,GO:0005576,GO:1905164,GO:0070374,GO:0035965,GO:0050482,GO:0046872,GO:0005543,GO:0016787,GO:0019370,GO:0005509,GO:…	10090.ENSMUSP00000099569		phospholipase A2, group V	Pla2g5, PLA2, sPLA2; phospholipase A2, group V
ENSMUSG00000040605	1886.75	-2.99436	0.715751	-4.18352	2.87035e-05	0.00131701	4.54206	2.88041	Bace2	56175	GO:0042593,GO:0016020,GO:0005768,GO:0005794,GO:0016787,GO:0006509,GO:0006508,GO:0005783,GO:0005737,GO:0005886,GO:0031045,GO:0042985,GO:0050435,GO:0004190,GO:0016021,GO:0008233,GO:0005802	10090.ENSMUSP00000043918		beta-site APP-cleaving enzyme 2	Bace2, 1110059C24Rik, AEPLC, ALP56, ARP1, ASP1, ASP21, BAE2, CDA13, CEAP1, DRAP; beta-site APP-cleaving enzyme 2
ENSMUSG00000007034	4327.6	-3.5737	0.854597	-4.18174	2.8929e-05	0.00132433	4.53867	2.878	Slc44a4	70129	GO:0016020,GO:0061526,GO:0055085,GO:0016324,GO:0090422,GO:0030974,GO:0005886,GO:0022857,GO:0030307,GO:0015220,GO:0016021,GO:0008292,GO:0015871	10090.ENSMUSP00000007249		solute carrier family 44, member 4	Slc44a4, 2210409B01Rik, NG22, mTPPT1; solute carrier family 44, member 4
ENSMUSG00000019278	163.639	-4.16156	0.995441	-4.18062	2.9071e-05	0.0013278	4.53654	2.87687	Dpep1	13479	GO:0043154,GO:0030054,GO:0030336,GO:0008800,GO:0016805,GO:0006629,GO:0005654,GO:0045177,GO:0030593,GO:0008233,GO:0070573,GO:0006751,GO:0043027,GO:0006691,GO:0071466,GO:0005886,GO:0072341,GO:0016020,GO:0006508,GO:0008270,GO:0042995,GO:0043066,GO:0008237,GO:0046872,GO:0016787,GO:0031225,GO:0006954,GO:0016999,GO:0050667	10090.ENSMUSP00000019422		dipeptidase 1	Dpep1, DPEP-1, MBD; dipeptidase 1
ENSMUSG00000047793	1076.46	2.79135	0.668012	4.1786	2.93311e-05	0.00133663	4.53267	2.87399	Sned1	208777	GO:0005509,GO:0005576,GO:0008150,GO:0007160,GO:0005112	10090.ENSMUSP00000050832		sushi, nidogen and EGF-like domains 1	Sned1, 6720455I24Rik, D430044C15Rik, SST3, Snep; sushi, nidogen and EGF-like domains 1
ENSMUSG00000068231	22.5976	-5.0996	1.22058	-4.178	2.9408e-05	0.0013371	4.53154	2.87384	Vmn1r43	113847	GO:0007606,GO:0019236,GO:0016020,GO:0007165,GO:0038023,GO:0005886,GO:0004930,GO:0007186,GO:0016503,GO:0016021	10090.ENSMUSP00000086839		vomeronasal 1 receptor 43	Vmn1r43, V1ra2, V1ra5; vomeronasal 1 receptor 43
ENSMUSG00000019734	4699.04	-2.23974	0.5362	-4.17706	2.95296e-05	0.00133959	4.52974	2.87303	Tmc4	353499	GO:0006811,GO:0016020,GO:0005887,GO:0008381,GO:0016021	10090.ENSMUSP00000043853		transmembrane channel-like gene family 4	Tmc4; transmembrane channel-like gene family 4
ENSMUSG00000058354	55.372	-7.07008	1.69283	-4.17648	2.96052e-05	0.00133998	4.52863	2.8729	Krt6a	16687	GO:0016055,GO:0045095,GO:0002009,GO:0005882,GO:0030280,GO:0045109,GO:0061844,GO:0050830,GO:0031424,GO:0042060	10090.ENSMUSP00000023788		keratin 6A	Krt6a, 2310016L08Rik, CK-6A, K6A, K6[a], Krt2-6a, Krt2-6c, MK6a, mK6[a]; keratin 6A
ENSMUSG00000060459	55.7614	-3.90162	0.934709	-4.17416	2.99091e-05	0.00135069	4.5242	2.86944	Kng2	385643	GO:0005102,GO:0005615,GO:0062023,GO:0002020,GO:0031640,GO:0004869,GO:0030195,GO:0061844,GO:0004866,GO:0005576,GO:0045861,GO:0043231,GO:0007162,GO:0043204,GO:0007204,GO:0010951	10090.ENSMUSP00000097623		kininogen 2	Kng2; kininogen 2
ENSMUSG00000074272	16323.1	-5.40497	1.29549	-4.17214	3.01755e-05	0.00135966	4.52035	2.86657	Ceacam1	26365	GO:0003779,GO:0002639,GO:2000516,GO:0016328,GO:0002859,GO:0044828,GO:0045779,GO:0001558,GO:0014066,GO:1903387,GO:0009986,GO:0034235,GO:0007155,GO:0051055,GO:0016020,GO:0045671,GO:0006469,GO:0031410,GO:0002682,GO:0045717,GO:0042101,GO:0045601,GO:0046329,GO:0038016,GO:0016021,GO:0044877,GO:0070021,GO:0007165,GO:0042802,GO:0005912,GO:0005515,GO:0019900,GO:0048541,GO:0038158,GO:0046790,GO:2000563,GO:…	10090.ENSMUSP00000096266		carcinoembryonic antigen-related cell adhesion molecule 1	Ceacam1, Bgp, Bgp1, C-CAM, CD66a, Cc1, Cea-1, Cea-7, Cea1, Cea7, Hv-2, Hv2, MHVR, MHVR1, Mhv-1, bb-1, mCEA1, mmCGM1, mmCGM1a, mmCGM2; CEA cell adhesion molecule 1
ENSMUSG00000028312	593.291	3.34572	0.802136	4.17101	3.03253e-05	0.00136335	4.51819	2.86539	Smc2	14211	GO:0007076,GO:0007049,GO:0003682,GO:0030261,GO:0010032,GO:0005654,GO:0000012,GO:0051276,GO:0000166,GO:0000794,GO:0045132,GO:0005524,GO:0051984,GO:0051301,GO:0016887,GO:0005515,GO:1905820,GO:0005694,GO:0005737,GO:0000785,GO:0005730,GO:1905821,GO:0003697,GO:0000793,GO:0005634,GO:0000796,GO:0051383,GO:0000228	10090.ENSMUSP00000099979		structural maintenance of chromosomes 2	Smc2, 5730502P04Rik, CAP-E, CAPE, Fin16, SMC-2, Smc2l1; structural maintenance of chromosomes 2
ENSMUSG00000053182	125.771	5.6246	1.34888	4.16983	3.04824e-05	0.00136734	4.51595	2.86412	Gm609	208166	GO:0003674,GO:0005575,GO:0008150	10090.ENSMUSP00000110233		predicted gene 609	Cd200l1, Gm1749, Gm609, iSEC2, isec1; CD200 molecule like 1
ENSMUSG00000110494	22.0943	-5.92824	1.42194	-4.16911	3.05793e-05	0.00136832	4.51457	2.86381	Gm31774
ENSMUSG00000046179	210.954	4.63824	1.11265	4.16865	3.06406e-05	0.00136832	4.5137	2.86381	E2f8	108961	GO:0000978,GO:0007049,GO:0033301,GO:0060718,GO:0001890,GO:0005829,GO:0090575,GO:0005654,GO:0070365,GO:0000122,GO:0005667,GO:0032877,GO:0001217,GO:0042802,GO:1990837,GO:0001227,GO:0003677,GO:0000981,GO:0008283,GO:0032466,GO:0005730,GO:0006355,GO:0002040,GO:0006357,GO:0005634,GO:0003700,GO:0000987,GO:0060707,GO:0045944	10090.ENSMUSP00000056778	E2F	E2F transcription factor 8	E2f8, 4432406C08Rik; E2F transcription factor 8
ENSMUSG00000042997	657.982	-1.10602	0.265377	-4.16772	3.07658e-05	0.00137085	4.51193	2.86301	Nhlrc3	212114	GO:0000209,GO:0043161,GO:0061630	10090.ENSMUSP00000055295		NHL repeat containing 3	Nhlrc3, 4833441N19, 8030451K01Rik, mKIAA4083; NHL repeat containing 3
ENSMUSG00000058624	2273.91	-4.25882	1.02217	-4.16645	3.09385e-05	0.0013755	4.5095	2.86154	Gda	14544	GO:0008892,GO:0006147,GO:0031116,GO:0016810,GO:0019239,GO:0000255,GO:0046038,GO:0046872,GO:0016787,GO:0046055,GO:0008270,GO:0005829,GO:0006161,GO:0005515,GO:0046098	10090.ENSMUSP00000084882		guanine deaminase	Gda, GAH; guanine deaminase
ENSMUSG00000032783	75.7753	5.2098	1.25136	4.16329	3.1369e-05	0.00138237	4.5035	2.85937	Troap	78733	GO:0003674,GO:0005737,GO:0008150,GO:0005575,GO:0007155	10090.ENSMUSP00000035389		trophinin associated protein	Troap, E130301L11Rik, tastin; trophinin associated protein
ENSMUSG00000005364	11.1522	-4.4174	1.06102	-4.16335	3.13616e-05	0.00138237	4.5036	2.85937	Il5ra	16192	GO:0019221,GO:0019955,GO:0016020,GO:0071310,GO:0032674,GO:0004896,GO:0002437,GO:0016021,GO:0009897,GO:0043235	10090.ENSMUSP00000129781		interleukin 5 receptor, alpha	Il5ra, CD125, CDw125, Il5r; interleukin 5 receptor, alpha
ENSMUSG00000028716	4913.49	-3.23632	0.777115	-4.16453	3.11993e-05	0.00138237	4.50586	2.85937	Pdzk1ip1	67182	GO:0003674,GO:0016021,GO:0008150,GO:0016020	10090.ENSMUSP00000102158		PDZK1 interacting protein 1	Pdzk1ip1, 0610007F13Rik, 2700030M23Rik, Map17; PDZK1 interacting protein 1
ENSMUSG00000111796	12.7786	3.11682	0.74861	4.16347	3.13443e-05	0.00138237	4.50384	2.85937	Gm47575
ENSMUSG00000022240	151.566	4.38685	1.05418	4.16139	3.1632e-05	0.00138964	4.49987	2.8571	Ctnnd2	18163	GO:0030054,GO:0045296,GO:0050808,GO:0043204,GO:0098609,GO:0060997,GO:0005886,GO:0005912,GO:0014069,GO:0007155,GO:0008013,GO:0007275,GO:0005737,GO:0048167,GO:0007043,GO:0042995,GO:0005634,GO:0060828,GO:0001763,GO:0007612	10090.ENSMUSP00000080427		catenin (cadherin associated protein), delta 2	Ctnnd2, Catnd2, Nprap, neurojugin; catenin (cadherin associated protein), delta 2
ENSMUSG00000047534	189.933	4.05682	0.974941	4.16109	3.16726e-05	0.00138964	4.49932	2.8571	Mis18bp1	217653	GO:0007049,GO:0003677,GO:0005634,GO:0005694,GO:0051301,GO:0005515,GO:0000775	10090.ENSMUSP00000052109	MYB	MIS18 binding protein 1	Mis18bp1, 6720403H11, Knl2, mKIAA1903; MIS18 binding protein 1
ENSMUSG00000067242	72.2253	6.6736	1.60482	4.15847	3.20382e-05	0.00139652	4.49433	2.85495	Lgi1	56839	GO:0005615,GO:0050806,GO:0007411,GO:0030054,GO:0099645,GO:0005576,GO:0098978,GO:0045202,GO:0030307,GO:0005515,GO:0031175,GO:0043083	10090.ENSMUSP00000084507		leucine-rich repeat LGI family, member 1	Lgi1; leucine-rich repeat LGI family, member 1
ENSMUSG00000023066	178.851	1.36364	0.327875	4.15904	3.19587e-05	0.00139652	4.49541	2.85495	Rttn	246102	GO:0044782,GO:0005813,GO:0003674,GO:0007099,GO:0007368,GO:0005814,GO:0005737,GO:0005856,GO:0010457,GO:0005929,GO:0042995,GO:0016021,GO:0036064,GO:0032053,GO:0007275	10090.ENSMUSP00000023828		rotatin	Rttn, 4921538A15Rik, C530033I08Rik, D230040K24; rotatin
ENSMUSG00000021754	2311.49	-1.21064	0.291116	-4.15861	3.20187e-05	0.00139652	4.4946	2.85495	Map3k1	26401	GO:0050434,GO:0031941,GO:0030054,GO:0005829,GO:0005856,GO:0046625,GO:0045944,GO:0044877,GO:0004706,GO:0043010,GO:0007254,GO:0000166,GO:0004709,GO:0005524,GO:0006970,GO:0006468,GO:0043406,GO:0004674,GO:0004842,GO:0004708,GO:0008092,GO:0032232,GO:0030334,GO:0005515,GO:0030838,GO:0042060,GO:0003382,GO:0016301,GO:0043410,GO:0016020,GO:0006511,GO:0008270,GO:0005737,GO:0004672,GO:0000165,GO:0018105,GO:…	10090.ENSMUSP00000104890		mitogen-activated protein kinase kinase kinase 1	Map3k1, MAPKKK1, MEKK1, Mekk; mitogen-activated protein kinase kinase kinase 1
ENSMUSG00000056054	508.968	-5.31464	1.27828	-4.15765	3.21534e-05	0.0013985	4.49277	2.85434	S100a8	20201	GO:0006919,GO:0050786,GO:0048306,GO:0050729,GO:0005829,GO:0005856,GO:0050544,GO:0016209,GO:2001244,GO:0070488,GO:0002376,GO:0045111,GO:0030593,GO:0035425,GO:0032496,GO:0018119,GO:0005886,GO:0008017,GO:0002793,GO:0005615,GO:0016020,GO:0045087,GO:0006915,GO:0005576,GO:0008270,GO:0050727,GO:0005737,GO:0035662,GO:0006935,GO:0046872,GO:0006914,GO:0005509,GO:0002523,GO:0006954,GO:0014002	10090.ENSMUSP00000064385		S100 calcium binding protein A8 (calgranulin A)	S100a8, 60B8Ag, B8Ag, CFAg, CP-10, Caga, MRP8, p8; S100 calcium binding protein A8 (calgranulin A)
ENSMUSG00000032359	5560.44	-2.54852	0.613131	-4.15657	3.23057e-05	0.00140208	4.49072	2.85323	Ctsh	13036	GO:0010628,GO:0097208,GO:0005764,GO:0043621,GO:0004252,GO:0005829,GO:0032526,GO:0070324,GO:0030108,GO:0010815,GO:0044877,GO:0005930,GO:0001913,GO:0008233,GO:0001520,GO:0070371,GO:0031638,GO:0008284,GO:0004177,GO:0060448,GO:0004197,GO:0031648,GO:0051603,GO:0002764,GO:0033619,GO:0005615,GO:0043129,GO:0001669,GO:0008656,GO:0010813,GO:0004175,GO:0030984,GO:0006508,GO:0036464,GO:2001235,GO:0010634,GO:…	10090.ENSMUSP00000034915		cathepsin H	Ctsh; cathepsin H
ENSMUSG00000032218	319.983	4.17879	1.00567	4.15523	3.24963e-05	0.00140427	4.48817	2.85255	Ccnb2	12442	GO:0007049,GO:0005829,GO:0040008,GO:0016538,GO:0000307,GO:0043029,GO:0015630,GO:0005813,GO:0051301,GO:0044772,GO:0005515,GO:0001701,GO:0016020,GO:0007057,GO:0005737,GO:0000079,GO:0048538,GO:0005634,GO:0008315	10090.ENSMUSP00000034742		cyclin B2	Ccnb2, CycB2; cyclin B2
ENSMUSG00000050335	2245.07	-2.75618	0.663239	-4.15564	3.24381e-05	0.00140427	4.48894	2.85255	Lgals3	16854	GO:0001533,GO:2001189,GO:0031640,GO:2001237,GO:0005681,GO:0050860,GO:0002376,GO:0030593,GO:1903078,GO:0070492,GO:0050918,GO:0062023,GO:0001501,GO:0031334,GO:0019863,GO:0071674,GO:0014064,GO:0071677,GO:0008284,GO:0009986,GO:0019903,GO:0048029,GO:0048246,GO:0005515,GO:0002548,GO:0043236,GO:0070232,GO:0005615,GO:2000521,GO:0030246,GO:0045087,GO:0050785,GO:0042129,GO:0005576,GO:0061844,GO:0042056,GO:…	10090.ENSMUSP00000114350		lectin, galactose binding, soluble 3	Lgals3, GBP, L-34, Mac-2, gal3; lectin, galactose binding, soluble 3
ENSMUSG00000061825	57.0021	-2.06005	0.495898	-4.15419	3.26443e-05	0.00140764	4.48619	2.85151	Ces2c	234671	GO:0001101,GO:0016787,GO:0006693,GO:0005783,GO:0043231,GO:0052689,GO:0006629,GO:0047619	10090.ENSMUSP00000058567		carboxylesterase 2C	Ces2c, ACH_M1, CES_2, Ces2, ces2A3; carboxylesterase 2C
ENSMUSG00000061414	84.0819	3.78834	0.912043	4.15369	3.27163e-05	0.00140771	4.48524	2.85149	Cracr2a	381812	GO:0006816,GO:0003924,GO:0005525,GO:0005856,GO:0002376,GO:0000166,GO:0005794,GO:0005886,GO:0031982,GO:0051928,GO:0006811,GO:0016020,GO:0032237,GO:0034776,GO:0045063,GO:0016197,GO:0002250,GO:0005737,GO:0005815,GO:0001772,GO:0000139,GO:0032588,GO:0046872,GO:0002115,GO:0005509,GO:0033093,GO:0046330	10090.ENSMUSP00000071494		calcium release activated channel regulator 2A	Cracr2a, Efcab4b, Gm1073, Gm462; calcium release activated channel regulator 2A
ENSMUSG00000026785	363.92	1.67717	0.403847	4.15299	3.28164e-05	0.001409	4.48391	2.85109	Pkn3	263803	GO:0031267,GO:0000166,GO:0005634,GO:0005524,GO:0007165,GO:0004697,GO:0010631,GO:0016310,GO:0004674,GO:0004698,GO:0005737,GO:0035556,GO:0004672,GO:0018105,GO:0016740,GO:0006468,GO:0016301	10090.ENSMUSP00000041025		protein kinase N3	Pkn3; protein kinase N3
ENSMUSG00000038094	253.661	-6.34842	1.52949	-4.15068	3.31482e-05	0.0014202	4.47954	2.84765	Atp13a4	224079	GO:0006874,GO:0000166,GO:0005768,GO:0016020,GO:0031902,GO:0005524,GO:0031901,GO:0046872,GO:0055038,GO:0006812,GO:0016887,GO:0005388,GO:0016021,GO:0005789	10090.ENSMUSP00000138479		ATPase type 13A4	Atp13a4, 4631413J11Rik, 4832416L12, 9330174J19Rik; ATPase type 13A4
ENSMUSG00000055926	1362.93	-5.0077	1.20707	-4.14865	3.34446e-05	0.00142984	4.47567	2.84471	Gm14137	623781	GO:0007266,GO:0005737,GO:0005856,GO:0005886,GO:0008360,GO:0005739,GO:0031274,GO:0030838	10090.ENSMUSP00000068999		predicted gene 14137	Gm14137; predicted gene 14137
ENSMUSG00000085603	16.0882	4.05621	0.977921	4.14779	3.35698e-05	0.00143214	4.47405	2.84401	Gm11346
ENSMUSG00000028175	103.957	4.43953	1.0711	4.14485	3.40037e-05	0.00144355	4.46847	2.84057	Depdc1a	76131	GO:0045892,GO:0005096,GO:0005634,GO:0007165,GO:0017053,GO:0035556	10090.ENSMUSP00000113216		DEP domain containing 1a	Depdc1a, 5830484J08Rik, Depdc1; DEP domain containing 1a
ENSMUSG00000040703	1092.31	-4.15475	1.00247	-4.14452	3.40531e-05	0.00144355	4.46784	2.84057	Cyp2s1	74134	GO:0020037,GO:0006693,GO:0004497,GO:0005783,GO:0006805,GO:0006629,GO:0016712,GO:0016836,GO:0004796,GO:0016491,GO:0016853,GO:0016705,GO:0019373,GO:0008395,GO:0106256,GO:0070330,GO:0006082,GO:0006690,GO:0016020,GO:0006631,GO:0016829,GO:0042573,GO:0005737,GO:0005506,GO:0046872,GO:0043231,GO:0008392	10090.ENSMUSP00000041175		cytochrome P450, family 2, subfamily s, polypeptide 1	Cyp2s1, 1200011C15Rik, CYPIIS1; cytochrome P450, family 2, subfamily s, polypeptide 1
ENSMUSG00000057337	38.894	2.24165	0.54087	4.14452	3.40527e-05	0.00144355	4.46785	2.84057	Chst3	53374	GO:0043029,GO:0008459,GO:0016020,GO:0030206,GO:0005794,GO:0006790,GO:0005975,GO:0045130,GO:0008146,GO:0001517,GO:0000139,GO:0006044,GO:0051272,GO:0016740,GO:0050698,GO:0016021,GO:0005802	10090.ENSMUSP00000126281		carbohydrate sulfotransferase 3	Chst3, C6ST, C6ST-1, GST-0; carbohydrate sulfotransferase 3
ENSMUSG00000087290	20.5951	-3.98178	0.961499	-4.14122	3.45467e-05	0.00146138	4.46159	2.83524	Gm15866
ENSMUSG00000096001	275.407	-9.39348	2.27043	-4.13732	3.51389e-05	0.00146176	4.45421	2.83512	2610528A11Rik	70045	GO:0005615,GO:0042742,GO:0050832,GO:0005576,GO:0050830,GO:0048018,GO:0048247,GO:0051782,GO:0007186,GO:0001664,GO:1902807,GO:0006935,GO:0005125,GO:2000404,GO:0008009	10090.ENSMUSP00000136426		RIKEN cDNA 2610528A11 gene	Gpr15lg, 2610528A11Rik, Gpr15l; G protein coupled receptor 15 ligand
ENSMUSG00000039323	280.827	-6.21808	1.50255	-4.13836	3.49793e-05	0.00146176	4.45619	2.83512	Igfbp2	16008	GO:0042104,GO:0005615,GO:0031410,GO:0005520,GO:0019838,GO:0043567,GO:0016324,GO:0005576,GO:0031995,GO:0031994,GO:0040008	10090.ENSMUSP00000046610		insulin-like growth factor binding protein 2	Igfbp2, IBP-2, Igfbp-2, mIGFBP-2; insulin-like growth factor binding protein 2
ENSMUSG00000056222	299.395	-5.44369	1.31523	-4.13895	3.489e-05	0.00146176	4.4573	2.83512	Spock1	20745	GO:0005615,GO:0021953,GO:0010812,GO:0010977,GO:0004869,GO:0031594,GO:0033268,GO:0005576,GO:0005509,GO:0005737,GO:0001764,GO:0016528,GO:0008191,GO:0022008,GO:0010951	10090.ENSMUSP00000140409		sparc/osteonectin, cwcv and kazal-like domains proteoglycan 1	Spock1, Spock, Ticn1, testican; sparc/osteonectin, cwcv and kazal-like domains proteoglycan 1
ENSMUSG00000002228	518.414	-3.99892	0.966543	-4.13734	3.51353e-05	0.00146176	4.45426	2.83512	Ppm1j	71887	GO:0004721,GO:0017018,GO:0016787,GO:0006470,GO:0005515,GO:0016791,GO:0004722	10090.ENSMUSP00000002298		protein phosphatase 1J	Ppm1j, 2310008J22Rik, PP2Czeta, Ppp2cz; protein phosphatase 1J
ENSMUSG00000035356	6392.07	-3.92246	0.947555	-4.13956	3.47969e-05	0.00146176	4.45846	2.83512	Nfkbiz	80859	GO:0016607,GO:0050852,GO:0005634,GO:0050729,GO:0006954,GO:0036464,GO:0005515,GO:0010468,GO:2000321	10090.ENSMUSP00000110102		nuclear factor of kappa light polypeptide gene enhancer in B cells inhibitor, zeta	Nfkbiz, INAP, Mail; nuclear factor of kappa light polypeptide gene enhancer in B cells inhibitor, zeta
ENSMUSG00000027765	78.5676	2.74411	0.663166	4.13789	3.50513e-05	0.00146176	4.4553	2.83512	P2ry1	18441	GO:0001973,GO:0019233,GO:0007193,GO:0005887,GO:0038023,GO:0008360,GO:0010469,GO:0045031,GO:0043270,GO:0007204,GO:0023019,GO:0016021,GO:0045944,GO:0097110,GO:0045211,GO:0000166,GO:0001934,GO:0005524,GO:0007165,GO:0035589,GO:0008347,GO:0005886,GO:0009612,GO:0004930,GO:0005739,GO:0014069,GO:0051100,GO:0046887,GO:0016020,GO:0007200,GO:0016324,GO:0043531,GO:0010700,GO:0016323,GO:0030425,GO:0044297,GO:…	10090.ENSMUSP00000029331		purinergic receptor P2Y, G-protein coupled 1	P2ry1, P2Y1, P2y1r; purinergic receptor P2Y, G-protein coupled 1
ENSMUSG00000038692	598.986	-1.46327	0.353622	-4.13797	3.50398e-05	0.00146176	4.45544	2.83512	Hoxb4	15412	GO:0000978,GO:0048704,GO:0048536,GO:0060216,GO:0030097,GO:0005654,GO:0000122,GO:0005813,GO:0060218,GO:0007275,GO:1990837,GO:0003677,GO:0000981,GO:2000738,GO:0008283,GO:0002011,GO:0006355,GO:0048103,GO:0009952,GO:0006357,GO:0005634,GO:0048705,GO:0048539,GO:0003700,GO:0045944	10090.ENSMUSP00000048002	Homeobox	homeobox B4	Hoxb4, Hox-2.6; homeobox B4
ENSMUSG00000039683	294.744	1.10768	0.267592	4.13944	3.48159e-05	0.00146176	4.45822	2.83512	Sdk1	330222	GO:0016020,GO:0060998,GO:0030054,GO:0003674,GO:0010842,GO:0007156,GO:0048148,GO:0045202,GO:0005886,GO:0007416,GO:0007155,GO:0016021	10090.ENSMUSP00000082928		sidekick cell adhesion molecule 1	Sdk1, 5330440E10, 6720466O15Rik; sidekick cell adhesion molecule 1
ENSMUSG00000021268	443.193	2.53284	0.612464	4.13549	3.54191e-05	0.00147037	4.45076	2.83257	Meg3	17263	GO:0071514,GO:0001889,GO:0060395,GO:0005634,GO:0008340,GO:0035264,GO:0007519,GO:0009791,GO:0048286,GO:0006306,GO:0001701			maternally expressed 3
ENSMUSG00000023959	1221.9	-4.73583	1.14549	-4.13432	3.56014e-05	0.00147488	4.44853	2.83124	Clic5	224796	GO:0006821,GO:0005856,GO:0005254,GO:0016021,GO:0034707,GO:0050885,GO:0015629,GO:0005794,GO:0006749,GO:0005886,GO:0002021,GO:0006811,GO:0032420,GO:0016020,GO:0032421,GO:0008104,GO:0007601,GO:0005244,GO:0007605,GO:0005737,GO:0034765,GO:0060088,GO:0002024,GO:0050896	10090.ENSMUSP00000024755		chloride intracellular channel 5	Clic5, 5730531E12Rik, B330005L24, Gm322, jbg, nmf318; chloride intracellular channel 5
ENSMUSG00000029361	35.81	5.38631	1.30328	4.13288	3.58249e-05	0.00147596	4.44582	2.83093	Nos1	18125	GO:0042311,GO:0099163,GO:0002028,GO:0005856,GO:0030141,GO:0097110,GO:0008285,GO:0042582,GO:0018119,GO:0061875,GO:0016020,GO:0033555,GO:0051926,GO:0001917,GO:0044305,GO:0006936,GO:0098924,GO:0140196,GO:1901216,GO:0051117,GO:0044325,GO:0030315,GO:0006941,GO:0045184,GO:0045121,GO:0051930,GO:0045822,GO:0048306,GO:0005829,GO:0019899,GO:0005654,GO:0030018,GO:0042802,GO:0043434,GO:0017080,GO:0004517,GO:…	10090.ENSMUSP00000099617		nitric oxide synthase 1, neuronal	Nos1, 2310005C01Rik, N-NOS, NC-NOS, NO, NOS, NOS-I, Nos-1, bNOS, nNOS; nitric oxide synthase 1, neuronal
ENSMUSG00000026683	168.463	4.64663	1.12435	4.13273	3.58482e-05	0.00147596	4.44553	2.83093	Nuf2	66977	GO:0000776,GO:0007049,GO:0005634,GO:0045132,GO:0005694,GO:0031262,GO:0008608,GO:0051301,GO:0005829,GO:0007052,GO:0051383,GO:0000775,GO:0051315,GO:0005654,GO:0044877	10090.ENSMUSP00000106999		NUF2, NDC80 kinetochore complex component	Nuf2, 2410003C07Rik, Cdca1, NUF2R; NUF2, NDC80 kinetochore complex component
ENSMUSG00000055184	26.6608	2.62682	0.635589	4.13288	3.5824e-05	0.00147596	4.44583	2.83093	Fam72a	108900	GO:0031552,GO:0016020,GO:0003674,GO:0043065,GO:0043231,GO:0005737,GO:0005829,GO:0005739	10090.ENSMUSP00000068111		family with sequence similarity 72, member A	Fam72a, 2700049P18Rik, P17; family with sequence similarity 72, member A
ENSMUSG00000018774	718.265	-3.1029	0.751091	-4.13119	3.60896e-05	0.00148285	4.44262	2.8289	Cd68	12514	GO:0005765,GO:0035425,GO:0002605,GO:0016020,GO:0005768,GO:0031902,GO:0007568,GO:0005764,GO:0071310,GO:0005886,GO:0071222,GO:0072594,GO:0002437,GO:0016021,GO:0031669,GO:0140052	10090.ENSMUSP00000104294		CD68 antigen	Cd68, Lamp4, Scard1, gp110; CD68 antigen
ENSMUSG00000015652	1341.94	-4.02165	0.973791	-4.12989	3.62934e-05	0.00148818	4.44017	2.82735	Steap1	70358	GO:0055072,GO:0006811,GO:0016491,GO:0016020,GO:0005768,GO:0046872,GO:0052851,GO:0005886,GO:0008823,GO:0016021,GO:0016723,GO:0098706,GO:0015677	10090.ENSMUSP00000015796		six transmembrane epithelial antigen of the prostate 1	Steap1, 2410007B19Rik, Prss24, Steap; six transmembrane epithelial antigen of the prostate 1
ENSMUSG00000038943	383.55	4.12052	0.997846	4.12942	3.63686e-05	0.00148822	4.43927	2.82733	Prc1	233406	GO:0007049,GO:0051256,GO:0005856,GO:0000910,GO:0005654,GO:0005874,GO:0015630,GO:0051301,GO:0008284,GO:0005886,GO:0008017,GO:0042802,GO:0019894,GO:0030496,GO:0032465,GO:0070938,GO:0045171,GO:0005819,GO:0005737,GO:0001578,GO:0005634,GO:0000226,GO:1990023,GO:0019901	10090.ENSMUSP00000129675		protein regulator of cytokinesis 1	Prc1, D7Ertd348e; protein regulator of cytokinesis 1
ENSMUSG00000000308	3166.75	-3.10165	0.751323	-4.12825	3.65528e-05	0.00149271	4.43708	2.82603	Ckmt1	12716	GO:0046314,GO:0003824,GO:0043204,GO:0004111,GO:0032091,GO:0000166,GO:0005524,GO:0043209,GO:0044289,GO:0042802,GO:0005739,GO:0005515,GO:0016301,GO:0016020,GO:0016740,GO:0043066,GO:0016310,GO:0005743,GO:0016772	10090.ENSMUSP00000000317		creatine kinase, mitochondrial 1, ubiquitous	Ckmt1, Mt-CK, ScCKmit, U-MtCK, UbCKmit, mi-CK, mia-CK; creatine kinase, mitochondrial 1, ubiquitous
ENSMUSG00000078942	1537.79	-1.66136	0.402502	-4.12758	3.66605e-05	0.00149406	4.4358	2.82563	Naip6	17952	GO:0043154,GO:0072557,GO:0070269,GO:0042981,GO:0002376,GO:0000166,GO:0043027,GO:0005524,GO:0005515,GO:0010804,GO:0045087,GO:0016045,GO:0043066,GO:0042742,GO:0046872,GO:0071391,GO:0006954,GO:0046330,GO:0120283	10090.ENSMUSP00000112867		NLR family, apoptosis inhibitory protein 6	Naip6, Birc1f, Naip-rs4, Naip-rs4A; NLR family, apoptosis inhibitory protein 6
ENSMUSG00000002014	2142.99	-1.62224	0.393249	-4.12521	3.70396e-05	0.00150645	4.43133	2.82204	Ssr4	20832	GO:0016020,GO:0003674,GO:0005783,GO:0008150,GO:0005784,GO:0012505,GO:0016021	10090.ENSMUSP00000002090		signal sequence receptor, delta	Ssr4, SSR-delta, TRAP-delta, Trap; signal sequence receptor, delta
ENSMUSG00000028148	120.615	2.9044	0.704176	4.12454	3.7147e-05	0.00150776	4.43008	2.82167	Them5	66198	GO:0102991,GO:0016290,GO:0006631,GO:0016787,GO:0035336,GO:0035965,GO:0005739,GO:0005759,GO:0006629	10090.ENSMUSP00000029794		thioesterase superfamily member 5	Them5, 1110007B02Rik, 1110038F21Rik; thioesterase superfamily member 5
ENSMUSG00000045532	13.8166	3.38263	0.820362	4.12334	3.73415e-05	0.001511	4.42781	2.82074	C1ql1	23829	GO:0043083,GO:0005102,GO:0005615,GO:0099558,GO:0098793,GO:0005576,GO:0005737,GO:0005515,GO:0044301,GO:0005581,GO:0016322,GO:0061743	10090.ENSMUSP00000050469		complement component 1, q subcomponent-like 1	C1ql1, Adil, C1qrf, CRF, CTRP14, gliacolin; complement component 1, q subcomponent-like 1
ENSMUSG00000090124	590.712	-3.28678	0.797158	-4.12312	3.73775e-05	0.001511	4.42739	2.82074	Ugt1a7c	394432	GO:0015020,GO:0016020,GO:0042803,GO:0052696,GO:0005504,GO:0005783,GO:0019439,GO:0019899,GO:0006711,GO:0005496,GO:0004857,GO:0052697,GO:0005080,GO:0046982,GO:0046226	10090.ENSMUSP00000058683		UDP glucuronosyltransferase 1 family, polypeptide A7C	Ugt1a7c, A10', A13, UGT1A7, Ugt1a10; UDP glucuronosyltransferase 1 family, polypeptide A7C
ENSMUSG00000052914	734.25	-1.93862	0.47033	-4.12182	3.75888e-05	0.00151648	4.42494	2.81916	Cyp2j6	13110	GO:0020037,GO:0004497,GO:0005783,GO:0006805,GO:0035359,GO:0016712,GO:0016491,GO:0032966,GO:0016853,GO:0016705,GO:0019373,GO:0008395,GO:0070330,GO:0032760,GO:0006082,GO:0006690,GO:1903055,GO:0016020,GO:0008404,GO:0005737,GO:0008391,GO:0043651,GO:0019369,GO:0005506,GO:0071614,GO:0008405,GO:0045722,GO:0046872,GO:0001523,GO:0043231,GO:0003958,GO:0008392,GO:0005789	10090.ENSMUSP00000030303		cytochrome P450, family 2, subfamily j, polypeptide 6	Cyp2j6; cytochrome P450, family 2, subfamily j, polypeptide 6
ENSMUSG00000040658	173.738	3.76959	0.914822	4.12057	3.77931e-05	0.00152167	4.42259	2.81768	Dnph1	381101	GO:0008152,GO:0009159,GO:0005634,GO:0042803,GO:0016787,GO:0016798,GO:0046055,GO:0070694,GO:0005737,GO:0030307,GO:0042802,GO:0009117,GO:0000255	10090.ENSMUSP00000045283		2'-deoxynucleoside 5'-phosphate N-hydrolase 1	Dnph1, Rcl; 2'-deoxynucleoside 5'-phosphate N-hydrolase 1
ENSMUSG00000025068	24989.3	-2.06629	0.501925	-4.11673	3.84289e-05	0.00154417	4.41534	2.81131	Gsto1	14873	GO:0005604,GO:0019852,GO:0045174,GO:0005829,GO:0042178,GO:0005654,GO:0016491,GO:0050610,GO:0006749,GO:0043209,GO:0071243,GO:0004364,GO:0019853,GO:0060315,GO:0031965,GO:0005737,GO:0044297,GO:0030424,GO:0016740,GO:0060316,GO:0010880	10090.ENSMUSP00000026050		glutathione S-transferase omega 1	Gsto1, Gsto-1, Gstx, Spg-r, p28; glutathione S-transferase omega 1
ENSMUSG00000086077	24.4411	3.26637	0.793779	4.11497	3.87235e-05	0.00154995	4.41203	2.80968	Gm14396
ENSMUSG00000044447	750.457	-1.22043	0.296585	-4.11494	3.87275e-05	0.00154995	4.41198	2.80968	Dock5	68813	GO:0031267,GO:0005096,GO:0016020,GO:0005085,GO:0005737,GO:0005829,GO:0005886,GO:1900026,GO:0007264,GO:1904754,GO:0010634,GO:0016477,GO:1904694	10090.ENSMUSP00000036674		dedicator of cytokinesis 5	Dock5, 1110060D06Rik, E130320D18, lr2, rlc; dedicator of cytokinesis 5
ENSMUSG00000060961	1966.49	-3.67552	0.893615	-4.11309	3.90405e-05	0.00155937	4.40848	2.80705	Slc4a4	54403	GO:0005887,GO:0036376,GO:0016021,GO:0015701,GO:0008509,GO:0035725,GO:0009986,GO:0051453,GO:0005886,GO:0006814,GO:0022857,GO:0042802,GO:0005515,GO:0042391,GO:0006811,GO:0016020,GO:0055085,GO:0016323,GO:0015293,GO:0006820,GO:0045821,GO:0006885,GO:0008510,GO:0050801,GO:0005452	10090.ENSMUSP00000121744		solute carrier family 4 (anion exchanger), member 4	Slc4a4, NBC, NBC1; solute carrier family 4 (anion exchanger), member 4
ENSMUSG00000052430	140.964	3.41825	0.83134	4.11173	3.92703e-05	0.00156403	4.40594	2.80575	Bmpr1b	12167	GO:0005025,GO:0001649,GO:0005887,GO:0019211,GO:0036122,GO:0016021,GO:0043010,GO:0030509,GO:0000166,GO:0071363,GO:0005524,GO:0006468,GO:0004674,GO:0051216,GO:0005886,GO:0005024,GO:0031290,GO:0042698,GO:0005515,GO:0001654,GO:0004675,GO:0001550,GO:0030501,GO:0016301,GO:0043025,GO:0016020,GO:0009953,GO:0006703,GO:0043539,GO:0030425,GO:0007178,GO:0098821,GO:0004672,GO:0030154,GO:0045669,GO:0016740,GO:…	10090.ENSMUSP00000029948		bone morphogenetic protein receptor, type 1B	Bmpr1b, ALK-6, Acvrlk6, Alk6, BMPR-1B, BMPR-IB, CFK-43a, SKR6; bone morphogenetic protein receptor, type 1B
ENSMUSG00000053398	336.247	3.37932	0.821924	4.11148	3.93134e-05	0.00156403	4.40546	2.80575	Phgdh	236539	GO:0006544,GO:0051287,GO:0016491,GO:0019530,GO:0043209,GO:0016616,GO:0031175,GO:0009448,GO:0006564,GO:0021510,GO:0070314,GO:0006563,GO:0021915,GO:0006566,GO:0010468,GO:0022008,GO:0008652,GO:0006541,GO:0021782,GO:0004617	10090.ENSMUSP00000064755		3-phosphoglycerate dehydrogenase	Phgdh, 3-PGDH, 3PGDH, 4930479N23, A10, PGAD, PGD, PGDH, SERA; 3-phosphoglycerate dehydrogenase
ENSMUSG00000061232	34457.8	-1.85703	0.451753	-4.11072	3.94421e-05	0.00156605	4.40404	2.8052	H2-K1	14972	GO:0005765,GO:0002474,GO:0005102,GO:0010977,GO:0042803,GO:0005769,GO:0001916,GO:0042288,GO:0042590,GO:0005797,GO:0005783,GO:0019882,GO:0002376,GO:0046979,GO:0016021,GO:0030670,GO:0046703,GO:0046978,GO:0005794,GO:0048839,GO:0042824,GO:0002485,GO:0009986,GO:0033106,GO:0005886,GO:0042802,GO:0070971,GO:0005515,GO:0042608,GO:0005615,GO:0016020,GO:0062061,GO:0002486,GO:0002476,GO:0031901,GO:0071556,GO:…	10090.ENSMUSP00000025181		histocompatibility 2, K1, K region	H2-K1, H-2K, H-2K(d), H2-D1, H2-K, K-f; histocompatibility 2, K1, K region
ENSMUSG00000025473	2289.71	-5.04992	1.22868	-4.11003	3.95607e-05	0.00156765	4.40274	2.80475	Adam8	11501	GO:0000902,GO:0045785,GO:0032010,GO:0002102,GO:0005887,GO:0045089,GO:0022407,GO:0043534,GO:0050729,GO:0048247,GO:2000406,GO:0016021,GO:0008233,GO:0051092,GO:0098609,GO:0070245,GO:0043406,GO:2000415,GO:0009986,GO:2000418,GO:0005886,GO:0071456,GO:0005515,GO:0045780,GO:0001525,GO:0005178,GO:0070820,GO:0016020,GO:0033089,GO:0042581,GO:0002675,GO:2000399,GO:0006508,GO:0008270,GO:0005737,GO:0051897,GO:…	10090.ENSMUSP00000101684		a disintegrin and metallopeptidase domain 8	Adam8, ADAM_8, CD156, CD156a, E430039A18Rik, MS2; a disintegrin and metallopeptidase domain 8
ENSMUSG00000024500	900.22	3.95644	0.962981	4.10854	3.98174e-05	0.00157161	4.39993	2.80365	Ppp2r2b	72930	GO:0016020,GO:0000266,GO:0043653,GO:0006915,GO:0005741,GO:0043666,GO:0005737,GO:0005829,GO:0005856,GO:0043525,GO:0005739,GO:0006626,GO:0070262,GO:0019888,GO:0000159,GO:0044877	10090.ENSMUSP00000025377		protein phosphatase 2, regulatory subunit B, beta	Ppp2r2b, 2900026H06Rik, 6330404L05Rik, E130009M08Rik, PP2A-PR55B, PR55-BETA, SCA12; protein phosphatase 2, regulatory subunit B, beta
ENSMUSG00000033538	1615.95	-2.53789	0.617712	-4.10854	3.98172e-05	0.00157161	4.39993	2.80365	Casp4	12363	GO:0035234,GO:0007015,GO:0097200,GO:0006919,GO:0072557,GO:0061702,GO:0005783,GO:0005829,GO:0070269,GO:0042981,GO:0002376,GO:0008233,GO:0097199,GO:0072558,GO:0005886,GO:0016540,GO:0005739,GO:0005515,GO:0004197,GO:0072559,GO:0097169,GO:0016020,GO:0050700,GO:0032991,GO:0045087,GO:0006915,GO:0005576,GO:0006508,GO:0050727,GO:0005737,GO:0032731,GO:0016787,GO:0012501,GO:0006954,GO:0008234,GO:0097153	10090.ENSMUSP00000027012		caspase 4, apoptosis-related cysteine peptidase	Casp4, CASP-11, CASP-4, Casp11, Caspl, ich-3; caspase 4, apoptosis-related cysteine peptidase
ENSMUSG00000061080	102.682	5.58616	1.36012	4.10709	4.0067e-05	0.00157218	4.39721	2.8035	Lsamp	268890	GO:0016020,GO:0005829,GO:0005886,GO:0035641,GO:0007155,GO:0031225	10090.ENSMUSP00000077913		limbic system-associated membrane protein	Lsamp, 5430428I19, B130007O04Rik, D930023J12Rik, Gm29907, Lam, Lamp; limbic system-associated membrane protein
ENSMUSG00000021569	147.432	3.3708	0.820698	4.10724	4.00419e-05	0.00157218	4.39748	2.8035	Trip13	69716	GO:0006302,GO:0007131,GO:0000166,GO:0007286,GO:0001673,GO:0005524,GO:0007141,GO:0042802,GO:0016887,GO:0007130,GO:0005515,GO:0005694,GO:0007094,GO:0030154,GO:0048477,GO:0051598,GO:0051321,GO:0007144,GO:0005634,GO:0007283,GO:0001556	10090.ENSMUSP00000022053		thyroid hormone receptor interactor 13	Trip13, 2410002G23Rik, D13Ertd328e; thyroid hormone receptor interactor 13
ENSMUSG00000060802	20821.9	-2.21018	0.538046	-4.10778	3.99473e-05	0.00157218	4.39851	2.8035	B2m	12010	GO:0051289,GO:0002474,GO:0019731,GO:0010977,GO:0042803,GO:0001916,GO:0002503,GO:1900122,GO:0050829,GO:0002726,GO:0005829,GO:0071222,GO:0071283,GO:0007611,GO:0002376,GO:1900121,GO:0032092,GO:0030670,GO:0003254,GO:2000774,GO:0005794,GO:0006968,GO:0042824,GO:0033077,GO:0002481,GO:0005886,GO:0042802,GO:2000978,GO:0005515,GO:0071316,GO:0005615,GO:1990000,GO:0006826,GO:0019886,GO:0042026,GO:0045087,GO:…	10090.ENSMUSP00000099534		beta-2 microglobulin	B2m, Ly-m11, beta2-m, beta2m; beta-2 microglobulin
ENSMUSG00000097589	450.302	-1.18793	0.289287	-4.1064	4.01867e-05	0.0015738	4.39592	2.80305	Dleu2	668253	GO:0003674,GO:0005575,GO:0014043,GO:0010977			deleted in lymphocytic leukemia, 2
ENSMUSG00000027514	1936.52	-4.20191	1.02379	-4.10426	4.05604e-05	0.00158292	4.3919	2.80054	Zbp1	58203	GO:0003692,GO:0050729,GO:0005829,GO:0070269,GO:0002376,GO:0003723,GO:0060340,GO:0042802,GO:0005515,GO:0003677,GO:2000659,GO:0045087,GO:0006915,GO:0050832,GO:0050727,GO:0051607,GO:0005737,GO:0060545,GO:0003725,GO:0016032,GO:0005634,GO:0002218,GO:0043065,GO:0012501	10090.ENSMUSP00000029018		Z-DNA binding protein 1	Zbp1, 2010010H03Rik, Dai, Dlm1, mZaDLM; Z-DNA binding protein 1
ENSMUSG00000042379	35.9777	2.3281	0.567253	4.10417	4.05775e-05	0.00158292	4.39171	2.80054	Esm1	71690	GO:1902204,GO:0005520,GO:0008284,GO:0005576,GO:0005575,GO:0005171,GO:0001525,GO:0002040,GO:0005178	10090.ENSMUSP00000040187		endothelial cell-specific molecule 1	Esm1, 0610042H23Rik, ESM-1; endothelial cell-specific molecule 1
ENSMUSG00000018916	51.2993	-6.69447	1.63135	-4.10364	4.06696e-05	0.00158343	4.39073	2.8004	Csf2	12981	GO:0010628,GO:0032747,GO:0045187,GO:0030223,GO:0005129,GO:0043011,GO:0097028,GO:0071803,GO:0008083,GO:0038157,GO:0070665,GO:2001240,GO:0008284,GO:0005886,GO:0030526,GO:0030099,GO:0042116,GO:0010744,GO:0005615,GO:0007259,GO:0005576,GO:0042127,GO:0005125,GO:0010468,GO:0030224,GO:0006955,GO:0045892,GO:0097011,GO:0030225,GO:0042045,GO:0043231,GO:0042531,GO:0001892,GO:0006468,GO:0001821	10090.ENSMUSP00000019060		colony stimulating factor 2 (granulocyte-macrophage)	Csf2, CSF, Csfgm, GMCSF, Gm-CSf, MGI-IGM; colony stimulating factor 2 (granulocyte-macrophage)
ENSMUSG00000029772	3497.47	-2.37334	0.578503	-4.10256	4.08603e-05	0.00158777	4.3887	2.79921	Ahcyl2	74340	GO:0016787,GO:0005783,GO:0005829,GO:0005737,GO:0006730,GO:0043005,GO:0043231,GO:0004013,GO:0033353	10090.ENSMUSP00000110897		S-adenosylhomocysteine hydrolase-like 2	Ahcyl2, 4631427C17Rik, Adohcyase3, mKIAA0828; S-adenosylhomocysteine hydrolase-like 2
ENSMUSG00000034311	185.777	5.34869	1.3041	4.10145	4.10568e-05	0.00159089	4.38661	2.79836	Kif4	16571	GO:0030496,GO:0003777,GO:0000166,GO:0003677,GO:0005634,GO:0005874,GO:0005524,GO:0005694,GO:0046872,GO:0005737,GO:0005829,GO:0005856,GO:0007018,GO:0008017,GO:0007052,GO:0051536,GO:0005654	10090.ENSMUSP00000048383		kinesin family member 4	Kif4, D330050K22Rik, Kns4; kinesin family member 4
ENSMUSG00000054034	13.5831	2.30093	0.561037	4.10121	4.10993e-05	0.00159089	4.38617	2.79836	Tceal5	331532	GO:0050699,GO:0005634	10090.ENSMUSP00000065397		transcription elongation factor A (SII)-like 5	Tceal5, 6430401A05Rik; transcription elongation factor A (SII)-like 5
ENSMUSG00000047502	57.2576	3.31608	0.808764	4.10019	4.12813e-05	0.00159486	4.38425	2.79728	Mroh7	381538	GO:0016020,GO:0003674,GO:0005737,GO:0008150,GO:0016021	10090.ENSMUSP00000102382		maestro heat-like repeat family member 7	Mroh7, Gm1027, Heatr8; maestro heat-like repeat family member 7
ENSMUSG00000020185	122.886	4.59732	1.12168	4.09859	4.15678e-05	0.00160284	4.38124	2.79511	E2f7	52679	GO:0000977,GO:0000978,GO:0007049,GO:0060718,GO:0001890,GO:0090575,GO:0071930,GO:0070365,GO:0000122,GO:0008285,GO:0005667,GO:0032877,GO:0001217,GO:0042802,GO:0030330,GO:0005515,GO:0006974,GO:0016607,GO:1990837,GO:2000134,GO:0001227,GO:0003677,GO:0000981,GO:0032466,GO:0006355,GO:0002040,GO:0006357,GO:0005634,GO:0003700,GO:0000987,GO:0060707,GO:0045944	10090.ENSMUSP00000073453	E2F	E2F transcription factor 7	E2f7, A630014C11Rik, D10Ertd739e, E2F-7; E2F transcription factor 7
ENSMUSG00000075602	15108.5	-3.73955	0.912603	-4.09768	4.17319e-05	0.00160608	4.37953	2.79423	Ly6a	110454	GO:0009897,GO:0016020,GO:0033130,GO:0005886,GO:0005622,GO:0009617,GO:0005515,GO:0031225,GO:0030550,GO:0095500	10090.ENSMUSP00000140287		lymphocyte antigen 6 complex, locus A	Ly6a, Ly-6A.2, Ly-6A/E, Ly-6E.1, Sca-1, Sca1, TAP; lymphocyte antigen 6 complex, locus A
ENSMUSG00000027698	1428.72	-1.53046	0.373675	-4.0957	4.20886e-05	0.0016167	4.37584	2.79137	Nceh1	320024	GO:0016020,GO:0060395,GO:0016787,GO:0017171,GO:0005783,GO:0005886,GO:0042301,GO:0006805,GO:0043231,GO:0006470,GO:0052689,GO:0006629,GO:0016042,GO:0016021,GO:0046485	10090.ENSMUSP00000045864		neutral cholesterol ester hydrolase 1	Nceh1, Aadacl1, B230106I24Rik, CPO-BP, Nceh; neutral cholesterol ester hydrolase 1
ENSMUSG00000046108	311.736	-6.57116	1.60507	-4.094	4.23992e-05	0.00162552	4.37264	2.78901	Il17c	234836	GO:0005615,GO:0030223,GO:1900017,GO:0005576,GO:0006954,GO:0005125	10090.ENSMUSP00000056008		interleukin 17C	Il17c, IL-17C; interleukin 17C
ENSMUSG00000028747	80.0738	-5.30539	1.29662	-4.09172	4.28188e-05	0.00163847	4.36837	2.78556	Htr6	15565	GO:0030594,GO:0014053,GO:0005887,GO:0007187,GO:0021795,GO:0016021,GO:0004993,GO:0007165,GO:0014050,GO:0005886,GO:0014054,GO:0004930,GO:0005515,GO:0016020,GO:0030425,GO:0007186,GO:0005929,GO:0014058,GO:0060291,GO:0032008,GO:0007612,GO:0007268,GO:0033603	10090.ENSMUSP00000101428		5-hydroxytryptamine (serotonin) receptor 6	Htr6, 5-HT6; 5-hydroxytryptamine (serotonin) receptor 6
ENSMUSG00000034855	337.538	-3.7825	0.924629	-4.09083	4.29827e-05	0.00163962	4.36671	2.78526	Cxcl10	15945	GO:0031640,GO:1901509,GO:0045236,GO:0010818,GO:0042981,GO:0071222,GO:2000406,GO:0042118,GO:0030593,GO:0002690,GO:0006952,GO:0008284,GO:0070098,GO:0008201,GO:0016525,GO:0048248,GO:0005615,GO:0061844,GO:0090026,GO:0005576,GO:0051607,GO:0042056,GO:0010819,GO:0042127,GO:0009617,GO:0007186,GO:1901740,GO:0006935,GO:0005125,GO:0030335,GO:0008009,GO:0007189,GO:0006955,GO:0045662,GO:0006954,GO:0051281,GO:…	10090.ENSMUSP00000047646		chemokine (C-X-C motif) ligand 10	Cxcl10, C7, CRG-2, INP10, IP-10, IP10, Ifi10, Scyb10, gIP-10, mob-1; chemokine (C-X-C motif) ligand 10
ENSMUSG00000044313	8861.73	-3.00942	0.735758	-4.09023	4.30942e-05	0.00163962	4.36558	2.78526	Mab21l3	242125	GO:0003674,GO:0005575,GO:0008150	10090.ENSMUSP00000059212		mab-21-like 3	Mab21l3; mab-21-like 3
ENSMUSG00000052566	2012.66	-1.89405	0.463054	-4.09034	4.30749e-05	0.00163962	4.36578	2.78526	Hook2	170833	GO:0070695,GO:0007032,GO:0005829,GO:0005856,GO:0005874,GO:0005794,GO:0005813,GO:0045022,GO:0008017,GO:0015031,GO:0042802,GO:0005515,GO:0031122,GO:0007040,GO:0005737,GO:1905719,GO:0030897,GO:0030705,GO:0043231,GO:0008333,GO:0051959,GO:0005802	10090.ENSMUSP00000067752		hook microtubule tethering protein 2	Hook2, A630054I03Rik, mHK2; hook microtubule tethering protein 2
ENSMUSG00000040387	65.4234	2.41128	0.589817	4.08818	4.34779e-05	0.00165109	4.36173	2.78223	Klhl32	212390	GO:0003674,GO:0005575,GO:0008150	10090.ENSMUSP00000103853		kelch-like 32	Klhl32, 6430524H05Rik, D4Ertd389e, Gm1356, mKIAA1900; kelch-like 32
ENSMUSG00000041737	7031.6	-2.76706	0.677041	-4.087	4.36996e-05	0.00165325	4.35952	2.78166	Tmem45b	235135	GO:0016020,GO:0003674,GO:0008150,GO:0005575,GO:0016021	10090.ENSMUSP00000042313		transmembrane protein 45b	Tmem45b; transmembrane protein 45b
ENSMUSG00000040413	104.496	-1.45802	0.356742	-4.08704	4.36918e-05	0.00165325	4.3596	2.78166	Timd2	171284	GO:0016020,GO:0006911,GO:0006826,GO:0009986,GO:0031514,GO:0005886,GO:0070287,GO:0033005,GO:0001618,GO:0016021,GO:0001786	10090.ENSMUSP00000104848		T cell immunoglobulin and mucin domain containing 2	Timd2, G9D3, TIM-2, Tim2; T cell immunoglobulin and mucin domain containing 2
ENSMUSG00000051278	114.258	3.03495	0.742731	4.0862	4.38488e-05	0.00165383	4.35804	2.78151	Zgrf1	71643	GO:0071932,GO:0016020,GO:0004386,GO:0017108,GO:0046872,GO:0008270,GO:0005737,GO:0003723,GO:0016021	10090.ENSMUSP00000044432		zinc finger, GRF-type containing 1	Zgrf1, 4930422G04Rik; zinc finger, GRF-type containing 1
ENSMUSG00000037440	90.2577	-3.01459	0.737786	-4.08599	4.38895e-05	0.00165383	4.35764	2.78151	Vnn1	22361	GO:0002526,GO:0002544,GO:0005615,GO:0098609,GO:0016020,GO:0016811,GO:0033089,GO:0016787,GO:0017159,GO:0045087,GO:0034235,GO:0006954,GO:0005886,GO:1902176,GO:0015939,GO:0006807,GO:0031225,GO:0016021	10090.ENSMUSP00000040599		vanin 1	Vnn1, V-1; vanin 1
ENSMUSG00000026688	275.005	-1.4321	0.350524	-4.0856	4.39624e-05	0.00165383	4.35692	2.78151	Mgst3	66447	GO:0016491,GO:0004464,GO:0016020,GO:0019370,GO:0004602,GO:0005783,GO:0043231,GO:0042802,GO:0004364,GO:0006629,GO:0016740,GO:0016021,GO:0005635	10090.ENSMUSP00000028005		microsomal glutathione S-transferase 3	Mgst3, 2010012L10Rik, 2010306B17Rik, 2700004G04Rik, GST-III; microsomal glutathione S-transferase 3
ENSMUSG00000026959	35.4026	-4.41977	1.08218	-4.08415	4.42375e-05	0.00166106	4.35421	2.77961	Grin1	14810	GO:0030658,GO:0006816,GO:0019902,GO:0038023,GO:1902952,GO:0043278,GO:0005261,GO:0048814,GO:0045211,GO:0001967,GO:1900149,GO:0021586,GO:0009986,GO:0035249,GO:2001056,GO:0010646,GO:0030672,GO:0001975,GO:0048168,GO:1903539,GO:0043025,GO:0006811,GO:0016020,GO:1903428,GO:0060134,GO:0022849,GO:0035254,GO:0098839,GO:0001661,GO:0042165,GO:0051963,GO:0007616,GO:0016595,GO:0043065,GO:0035176,GO:0097553,GO:…	10090.ENSMUSP00000028335		glutamate receptor, ionotropic, NMDA1 (zeta 1)	Grin1, GluN1, GluRdelta1, GluRzeta1, M100174, NMD-R1, NMDAR1, NR1, Nmdar, Rgsc174; glutamate receptor, ionotropic, NMDA1 (zeta 1)
ENSMUSG00000050234	230.585	2.03079	0.497393	4.08286	4.44848e-05	0.00166411	4.35179	2.77882	Gja4	14612	GO:0016020,GO:0006816,GO:0030054,GO:0005922,GO:0001568,GO:0005886,GO:0005921,GO:0007154,GO:0005243,GO:0016021,GO:0007267	10090.ENSMUSP00000062320		gap junction protein, alpha 4	Gja4, Cnx37, Cx37, Cxnh1, Gja-4; gap junction protein, alpha 4
ENSMUSG00000029207	511.791	1.25364	0.307047	4.08288	4.44808e-05	0.00166411	4.35183	2.77882	Apbb2	11787	GO:0005769,GO:0005783,GO:0000122,GO:0008134,GO:0005768,GO:0005794,GO:0005515,GO:0050821,GO:0007411,GO:0006939,GO:0005737,GO:0001764,GO:1901988,GO:0036438,GO:0006355,GO:0030198,GO:0043066,GO:0001540,GO:0005634,GO:0043065,GO:0045944	10090.ENSMUSP00000125211		amyloid beta (A4) precursor protein-binding, family B, member 2	Apbb2, 2310007D03Rik, FE65L1, Rirl1, TR2L, Zfra; amyloid beta (A4) precursor protein-binding, family B, member 2
ENSMUSG00000106519	52.142	-6.205	1.52012	-4.08192	4.46658e-05	0.00166467	4.35003	2.77867	Gm38509	102638436				predicted gene, 38509
ENSMUSG00000038067	1327.04	-4.36327	1.06883	-4.08228	4.45952e-05	0.00166467	4.35071	2.77867	Csf3	12985	GO:0030851,GO:2000251,GO:0019899,GO:0014068,GO:0008083,GO:0032092,GO:0050731,GO:0008284,GO:0051091,GO:0030838,GO:0045639,GO:0005615,GO:0005130,GO:0005576,GO:0051897,GO:0071682,GO:0071345,GO:0005125,GO:0006955,GO:0033138,GO:0045944	10090.ENSMUSP00000037762		colony stimulating factor 3 (granulocyte)	Csf3, Csfg, G-CSF, MGI-IG; colony stimulating factor 3 (granulocyte)
ENSMUSG00000085533	16.5391	-4.3666	1.0699	-4.08132	4.47812e-05	0.00166588	4.3489	2.77836	Gm12146
ENSMUSG00000031483	2363.25	-1.1146	0.273151	-4.08054	4.49317e-05	0.00166838	4.34745	2.7777	Erlin2	244373	GO:0016020,GO:0045541,GO:0045121,GO:0031625,GO:0005789,GO:0008203,GO:0030433,GO:0032991,GO:0015485,GO:0045717,GO:0005783,GO:0005829,GO:0005886,GO:0032933,GO:0005515,GO:0006629,GO:0016021,GO:0008202	10090.ENSMUSP00000033873		ER lipid raft associated 2	Erlin2, Spfh2; ER lipid raft associated 2
ENSMUSG00000028699	4615.55	-3.92632	0.962875	-4.07771	4.54816e-05	0.00168568	4.34216	2.77323	Tspan1	66805	GO:0050821,GO:0048471,GO:0016020,GO:0005764,GO:0030054,GO:0005887,GO:0043231,GO:0005737,GO:0005886,GO:0031982,GO:0016021,GO:0005654	10090.ENSMUSP00000030465		tetraspanin 1	Tspan1, 9030418M05Rik; tetraspanin 1
ENSMUSG00000017697	539.099	-3.73077	0.915229	-4.07632	4.57544e-05	0.00169266	4.33957	2.77143	Ada	11486	GO:0033632,GO:0043103,GO:0042110,GO:0031410,GO:0001829,GO:0005764,GO:0030054,GO:0001883,GO:0001890,GO:0006196,GO:0002314,GO:0005829,GO:0042323,GO:0010460,GO:0045580,GO:0043278,GO:0030324,GO:0050728,GO:0045582,GO:0004000,GO:0009986,GO:0048566,GO:0050862,GO:0005886,GO:0050850,GO:0006157,GO:0002636,GO:0048541,GO:0007155,GO:0030890,GO:0046936,GO:0000255,GO:0070244,GO:0001701,GO:0045987,GO:0032261,GO:…	10090.ENSMUSP00000017841		adenosine deaminase	Ada; adenosine deaminase
ENSMUSG00000037936	827.892	1.82917	0.448869	4.07506	4.60021e-05	0.00169869	4.33722	2.76989	Scarb1	20778	GO:0005901,GO:0005764,GO:0005887,GO:0043534,GO:0043691,GO:0034375,GO:0070508,GO:0006707,GO:0070506,GO:0001875,GO:0016021,GO:0001786,GO:0006702,GO:0034186,GO:0010899,GO:0050764,GO:0006910,GO:0009986,GO:0030169,GO:0001530,GO:0005044,GO:0005886,GO:0042632,GO:0042802,GO:0001935,GO:0070328,GO:0034384,GO:0008289,GO:0050892,GO:0016020,GO:0034381,GO:0005737,GO:0010886,GO:0032497,GO:0044406,GO:0006869,GO:…	10090.ENSMUSP00000083242		scavenger receptor class B, member 1	Scarb1, CD36, Cd36l1, Chohd1, Cla-1, Cla1, D5Ertd460e, Hdlq1, Hlb398, SR-B1, SR-BI, SRBI, Srb1, mSR-BI; scavenger receptor class B, member 1
ENSMUSG00000036768	357.026	4.82447	1.18411	4.07435	4.6143e-05	0.00170076	4.33589	2.76936	Kif15	209737	GO:0003777,GO:0005874,GO:0000166,GO:0005524,GO:0005737,GO:0005856,GO:0007018,GO:0008017,GO:0016887,GO:0005871	10090.ENSMUSP00000035490		kinesin family member 15	Kif15, 3110023M17Rik, 3930402I10Rik, D330038N01, HKLP2, Knsl7, b2b1117.1Clo, b2b1117.1aClo; kinesin family member 15
ENSMUSG00000046295	135.543	4.81805	1.18421	4.06859	4.72992e-05	0.00172066	4.32515	2.76431	Ankle1	234396	GO:0008340,GO:2001022,GO:0005829,GO:0005654,GO:0006281,GO:0033081,GO:0045950,GO:0004518,GO:0006974,GO:0045577,GO:0005737,GO:0043249,GO:0006611,GO:0004519,GO:0046637,GO:0005634,GO:1905453,GO:0016787,GO:1905456,GO:2001020	10090.ENSMUSP00000113162		ankyrin repeat and LEM domain containing 1	Ankle1, 8430438L13Rik, Ankrd41, C430003I23, Lem3; ankyrin repeat and LEM domain containing 1
ENSMUSG00000013338	1844.77	-4.4243	1.08775	-4.0674	4.7541e-05	0.00172066	4.32293	2.76431	Fer1l4	74562	GO:0016020,GO:0046872,GO:0003674,GO:0007009,GO:0005575,GO:0016021	10090.ENSMUSP00000105240		fer-1-like 4 (C. elegans)	Fer1l4, 9130402C12Rik; fer-1-like 4 (C. elegans)
ENSMUSG00000034206	92.847	4.22032	1.03756	4.06756	4.75078e-05	0.00172066	4.32323	2.76431	Polq	77782	GO:0003682,GO:0006260,GO:0006261,GO:0005829,GO:0006302,GO:0016446,GO:0016779,GO:0005654,GO:0003887,GO:0006281,GO:0097681,GO:0000166,GO:0005794,GO:0005524,GO:0017116,GO:0042802,GO:0006974,GO:0003677,GO:0005694,GO:0016740,GO:0006284,GO:0051260,GO:0051575,GO:0005634,GO:2000042,GO:0003676	10090.ENSMUSP00000059757		polymerase (DNA directed), theta	Polq, A430110D14Rik; polymerase (DNA directed), theta
ENSMUSG00000018920	4389.46	-4.05203	0.995428	-4.07064	4.68837e-05	0.00172066	4.32898	2.76431	Cxcl16	66102	GO:0005615,GO:0016020,GO:0034341,GO:0005041,GO:0010818,GO:0042379,GO:0005044,GO:0030307,GO:0048247,GO:0071222,GO:0034097,GO:0006935,GO:0030335,GO:0006898,GO:0016021,GO:0005125,GO:0034612,GO:0008009	10090.ENSMUSP00000019064		chemokine (C-X-C motif) ligand 16	Cxcl16, 0910001K24Rik, CXCL16v1, CXCL16v2, SR-PSOX, Zmynd15, b2b498Clo; chemokine (C-X-C motif) ligand 16
ENSMUSG00000070427	446.398	-3.47905	0.85521	-4.06807	4.74039e-05	0.00172066	4.32419	2.76431	Il18bp	16068	GO:0042088,GO:0005615,GO:0042007,GO:0005576	10090.ENSMUSP00000091685		interleukin 18 binding protein	Il18bp, IL-18BP, Igifbp, MC54L; interleukin 18 binding protein
ENSMUSG00000055978	4639.35	-3.34177	0.821394	-4.06841	4.73343e-05	0.00172066	4.32482	2.76431	Fut2	14344	GO:0008107,GO:0006664,GO:0016020,GO:0005794,GO:0008417,GO:0016740,GO:0006486,GO:0005975,GO:0036065,GO:0031127,GO:0006629,GO:0016021,GO:0016757	10090.ENSMUSP00000063719		fucosyltransferase 2	Fut2, MFUT-II; fucosyltransferase 2
ENSMUSG00000032446	21.4032	3.02297	0.742648	4.07052	4.6908e-05	0.00172066	4.32875	2.76431	Eomes	13813	GO:0000978,GO:0030182,GO:0000977,GO:0007369,GO:0021796,GO:0001829,GO:0003682,GO:0048708,GO:0060706,GO:0001707,GO:0021987,GO:0043565,GO:0002376,GO:0043433,GO:0021895,GO:0001824,GO:0000122,GO:0016573,GO:0002302,GO:0007492,GO:0019827,GO:0016575,GO:0001714,GO:0060809,GO:0035914,GO:0006306,GO:0007420,GO:0007275,GO:0048382,GO:0001708,GO:0061629,GO:1990837,GO:0003677,GO:0000981,GO:0080111,GO:0001706,GO:…	10090.ENSMUSP00000035020	T-box	eomesodermin	Eomes, TBR-2, Tbr2; eomesodermin
ENSMUSG00000079067	37.803	2.94058	0.722705	4.06886	4.72444e-05	0.00172066	4.32565	2.76431	Hmgn2-ps1
ENSMUSG00000030494	2988.09	-2.44454	0.600911	-4.06805	4.74085e-05	0.00172066	4.32414	2.76431	Rhpn2	52428	GO:0007165,GO:0003674,GO:0051497,GO:0005737,GO:0003094	10090.ENSMUSP00000032705		rhophilin, Rho GTPase binding protein 2	Rhpn2, 1300002E07Rik, D7Ertd784e; rhophilin, Rho GTPase binding protein 2
ENSMUSG00000041736	2028.84	-1.36919	0.336587	-4.06787	4.74447e-05	0.00172066	4.32381	2.76431	Tspo	12257	GO:0044325,GO:0060242,GO:0005783,GO:0005829,GO:0006821,GO:1903579,GO:0016021,GO:2000379,GO:0006694,GO:1903147,GO:0005497,GO:0010823,GO:0072655,GO:1905144,GO:0008347,GO:0032720,GO:0045019,GO:0042632,GO:0005739,GO:0008503,GO:0051928,GO:0060252,GO:0006811,GO:0016020,GO:0072656,GO:0050810,GO:0006869,GO:2000853,GO:0031397,GO:0043065,GO:0051901,GO:0005741,GO:0015485,GO:0043231,GO:0060253,GO:0048266,GO:…	10090.ENSMUSP00000037039		translocator protein	Tspo, Bzrp, IBP, PBR, Tspo1; translocator protein
ENSMUSG00000036492	930.274	-5.69353	1.40001	-4.06677	4.76693e-05	0.00172219	4.32176	2.76392	Rnf39	386454	GO:0061630,GO:0045087,GO:0005737,GO:0016567,GO:0010468	10090.ENSMUSP00000037860		ring finger protein 39	Rnf39, Gm1786, Gm1787, Gm320, LIRF; ring finger protein 39
ENSMUSG00000025036	230.963	1.55019	0.38132	4.06532	4.7966e-05	0.0017298	4.31907	2.76201	Sfxn2	94279	GO:0006865,GO:0006811,GO:0016020,GO:1990542,GO:0031305,GO:0005743,GO:0140300,GO:0022889,GO:0022857,GO:0005739,GO:0015075,GO:0016021	10090.ENSMUSP00000026011		sideroflexin 2	Sfxn2, F630107H02Rik; sideroflexin 2
ENSMUSG00000024247	450.41	2.89902	0.713327	4.06408	4.82228e-05	0.00173282	4.31675	2.76125	Pkdcc	106522	GO:0004713,GO:0004715,GO:0042997,GO:0032332,GO:0000166,GO:0001501,GO:0005524,GO:0005794,GO:0035264,GO:0048566,GO:0015031,GO:0018108,GO:0035108,GO:0030501,GO:0007275,GO:0016301,GO:0005576,GO:0030282,GO:0004672,GO:0030154,GO:0016740,GO:0016310,GO:0060021,GO:0048286,GO:0006468,GO:0001503	10090.ENSMUSP00000129238		protein kinase domain containing, cytoplasmic	Pkdcc, Adtk1, ESTM17, MAd1, Sgk493, Vlk; protein kinase domain containing, cytoplasmic
ENSMUSG00000085890	132.79	-2.37342	0.583996	-4.06411	4.82166e-05	0.00173282	4.3168	2.76125	Tnfsf13os
ENSMUSG00000033684	18960.4	-4.78692	1.17882	-4.06078	4.89095e-05	0.00175435	4.31061	2.75588	Qsox1	104009	GO:0070062,GO:0005783,GO:0016972,GO:0016021,GO:0071949,GO:0016491,GO:0005794,GO:0085029,GO:0006457,GO:0005615,GO:0016020,GO:0016971,GO:0003756,GO:0045171,GO:0005576,GO:0000139,GO:0030173,GO:0043231,GO:0016242	10090.ENSMUSP00000035658		quiescin Q6 sulfhydryl oxidase 1	Qsox1, 1300003H02Rik, QSOX, Qscn6, SOx, b2b2673Clo; quiescin Q6 sulfhydryl oxidase 1
ENSMUSG00000020493	141.232	4.24169	1.045	4.05906	4.92713e-05	0.00176417	4.30741	2.75346	Prr11	270906	GO:0005737,GO:0003674,GO:0005634,GO:0051726	10090.ENSMUSP00000060803		proline rich 11	Prr11, B930067F20Rik; proline rich 11
ENSMUSG00000026220	1945.71	-4.6376	1.14318	-4.05676	4.97591e-05	0.001769	4.30313	2.75227	Slc16a14	71781	GO:0016020,GO:0055085,GO:0015718,GO:0005887,GO:0008028,GO:0005886,GO:0015293,GO:0022857,GO:0016021	10090.ENSMUSP00000027422		solute carrier family 16 (monocarboxylic acid transporters), member 14	Slc16a14, 1110004H10Rik; solute carrier family 16 (monocarboxylic acid transporters), member 14
ENSMUSG00000005233	376.292	3.87686	0.955542	4.05724	4.96566e-05	0.001769	4.30402	2.75227	Spc25	66442	GO:0000776,GO:0007059,GO:0007049,GO:0005634,GO:0005694,GO:0003674,GO:0031262,GO:0008608,GO:0051301,GO:0005829,GO:0007052,GO:0000775	10090.ENSMUSP00000107939		SPC25, NDC80 kinetochore complex component, homolog (S. cerevisiae)	Spc25, 2600017H08Rik, 2610205L13Rik, Spbc25; SPC25, NDC80 kinetochore complex component, homolog (S. cerevisiae)
ENSMUSG00000027995	959.485	-3.22352	0.794506	-4.05726	4.96518e-05	0.001769	4.30406	2.75227	Tlr2	24088	GO:0010628,GO:1903974,GO:0038023,GO:0001817,GO:0030177,GO:0038124,GO:0030837,GO:0051092,GO:0032733,GO:0008285,GO:0001819,GO:0001775,GO:0009986,GO:0032760,GO:0071221,GO:0016020,GO:0034123,GO:0050135,GO:0002224,GO:0002238,GO:0032731,GO:0016787,GO:0051964,GO:0071727,GO:0032755,GO:0061809,GO:1904466,GO:0031410,GO:0045121,GO:0051770,GO:0032741,GO:0050729,GO:0071346,GO:0016021,GO:0070542,GO:0044877,GO:…	10090.ENSMUSP00000029623		toll-like receptor 2	Tlr2, Ly105; toll-like receptor 2
ENSMUSG00000078813	849.491	-2.50456	0.617367	-4.05683	4.97426e-05	0.001769	4.30327	2.75227	Leng1	69757	GO:0003674,GO:0005575,GO:0008150	10090.ENSMUSP00000019878		leukocyte receptor cluster (LRC) member 1	Leng1, 1500001K17Rik; leukocyte receptor cluster (LRC) member 1
ENSMUSG00000056367	53.3453	2.16959	0.534904	4.05603	4.9913e-05	0.00177061	4.30179	2.75188	Actr3b	242894	GO:0003779,GO:0000166,GO:0005524,GO:0005737,GO:0005856,GO:0008150,GO:0051015,GO:0042995	10090.ENSMUSP00000085578		ARP3 actin-related protein 3B	Actr3b, 9630005C02, ARP11, Arp3b, Arp3beta; ARP3 actin-related protein 3B
ENSMUSG00000005320	7.50326	3.27109	0.806673	4.05504	5.01247e-05	0.00177258	4.29995	2.7514	Fgfr4	14186	GO:0010628,GO:0004713,GO:0070640,GO:0001759,GO:0005887,GO:0005783,GO:0016021,GO:0030324,GO:0017134,GO:0000166,GO:0005768,GO:0010629,GO:0005794,GO:0005524,GO:2000830,GO:0008284,GO:0007169,GO:0005886,GO:0018108,GO:0042632,GO:0008201,GO:0005515,GO:0033674,GO:0007275,GO:0016301,GO:0042593,GO:0045862,GO:0016020,GO:0043085,GO:0005007,GO:0005911,GO:0004714,GO:0070374,GO:0004672,GO:0061144,GO:0010715,GO:…	10090.ENSMUSP00000005452		fibroblast growth factor receptor 4	Fgfr4, Fgfr-4; fibroblast growth factor receptor 4
ENSMUSG00000067006	125.346	-2.94739	0.727167	-4.05325	5.05111e-05	0.00178309	4.29661	2.74883	Serpinb5	20724	GO:0001533,GO:0030198,GO:0005615,GO:0002009,GO:0005576,GO:0004867,GO:0005737,GO:0050678,GO:0060512,GO:0010951	10090.ENSMUSP00000083908		serine (or cysteine) peptidase inhibitor, clade B, member 5	Serpinb5, 1110036M19Rik, Maspin, PI-5, Spi7, ovalbumin; serine (or cysteine) peptidase inhibitor, clade B, member 5
ENSMUSG00000097467	17.4168	3.58303	0.884083	4.05282	5.06036e-05	0.00178322	4.29582	2.7488	Gm26737
ENSMUSG00000079852	44.7439	3.471	0.85703	4.05003	5.12112e-05	0.00179517	4.29064	2.7459	Klra4	16635	GO:0016020,GO:0030246,GO:0009986,GO:0005886,GO:0005515,GO:0007155,GO:0016021,GO:0009897	10090.ENSMUSP00000114004		killer cell lectin-like receptor, subfamily A, member 4	Klra4, Chok, Klra32, Klra33, Ly-49d, Ly49d, ly49r<129>; killer cell lectin-like receptor, subfamily A, member 4
ENSMUSG00000067616	574.21	-3.06394	0.756382	-4.05078	5.10464e-05	0.00179517	4.29203	2.7459	Klk11	56538	GO:0008236,GO:0016787,GO:0004252,GO:0005576,GO:0006508,GO:0030141,GO:0008233	10090.ENSMUSP00000079101		kallikrein related-peptidase 11	Klk11, 2310015I08Rik, Prss20, TLSP; kallikrein related-peptidase 11
ENSMUSG00000055240	266.968	1.76211	0.435079	4.0501	5.11968e-05	0.00179517	4.29076	2.7459	Zfp101	22643	GO:0000122,GO:0000977,GO:0001227,GO:0006357,GO:0000981	10090.ENSMUSP00000132508	zf-C2H2	zinc finger protein 101	Zfp101; zinc finger protein 101
ENSMUSG00000019942	481.952	4.50599	1.11284	4.04907	5.14207e-05	0.00179936	4.28886	2.74488	Cdk1	12534	GO:0097472,GO:0007049,GO:0072686,GO:0003682,GO:0030261,GO:0035173,GO:0005829,GO:0005856,GO:0005759,GO:0005654,GO:0000307,GO:0045471,GO:0005876,GO:0000166,GO:0010629,GO:0031100,GO:0005524,GO:0005813,GO:0034501,GO:1905448,GO:0051301,GO:0010971,GO:0004674,GO:0044772,GO:0018107,GO:0005739,GO:0005515,GO:0008353,GO:0042752,GO:0004693,GO:0016301,GO:0030496,GO:0045931,GO:0045740,GO:0060045,GO:0006915,GO:…	10090.ENSMUSP00000020099		cyclin-dependent kinase 1	Cdk1, Cdc2, Cdc2a, p34<CDC2>; cyclin dependent kinase 1
ENSMUSG00000027469	572.268	4.30746	1.06403	4.04824	5.16036e-05	0.00180262	4.28732	2.7441	Tpx2	72119	GO:0007049,GO:0072686,GO:0032147,GO:0005880,GO:0005856,GO:0005654,GO:0019901,GO:0005874,GO:0015630,GO:0051225,GO:0060236,GO:0051301,GO:0008017,GO:0007026,GO:0005515,GO:0045171,GO:0006915,GO:0005819,GO:0005737,GO:0005818,GO:0005634,GO:0030295,GO:0061676,GO:0000922,GO:0043203,GO:0007020,GO:0090307	10090.ENSMUSP00000128888		TPX2, microtubule-associated	Tpx2, 2610005B21Rik, DIL2, REPP86, p100; TPX2, microtubule-associated
ENSMUSG00000027699	421.76	4.61888	1.14147	4.04643	5.2005e-05	0.00181033	4.28395	2.74224	Ect2	13605	GO:0000902,GO:0007049,GO:0005096,GO:0032147,GO:0042803,GO:0070301,GO:0071479,GO:0030054,GO:0072686,GO:0097149,GO:0005829,GO:0005856,GO:0016604,GO:0005654,GO:0070830,GO:0051301,GO:0015031,GO:0000281,GO:0043547,GO:0005515,GO:0030496,GO:0007399,GO:0005938,GO:0005911,GO:0035556,GO:0005737,GO:0032154,GO:0005923,GO:0090630,GO:2000431,GO:0030154,GO:0051260,GO:0031267,GO:0071277,GO:0005634,GO:0045859,GO:…	10090.ENSMUSP00000103935		ect2 oncogene	Ect2; ect2 oncogene
ENSMUSG00000040084	506.72	3.31105	0.81819	4.04679	5.19239e-05	0.00181033	4.28463	2.74224	Bub1b	12236	GO:0000776,GO:0007049,GO:0048471,GO:0005829,GO:0000775,GO:0000166,GO:0005524,GO:0051301,GO:0004674,GO:0005515,GO:0016301,GO:0005694,GO:0051754,GO:0006915,GO:0007094,GO:0005819,GO:0005737,GO:0004672,GO:0033597,GO:0016740,GO:0071459,GO:0000940,GO:0005634,GO:0016310,GO:0051444,GO:0007091,GO:0006468	10090.ENSMUSP00000037126		BUB1B, mitotic checkpoint serine/threonine kinase	Bub1b, BUBR1; BUB1B, mitotic checkpoint serine/threonine kinase
ENSMUSG00000056293	51.1382	6.06349	1.49908	4.0448	5.23677e-05	0.0018198	4.28094	2.73998	Gsdmc2	331063	GO:0016020,GO:0042742,GO:0060576,GO:0005546,GO:0012501,GO:0070269,GO:0005886,GO:0005737,GO:0070273,GO:0016021,GO:0001786	10090.ENSMUSP00000140487		gasdermin C2	Gsdmc2, 9130023H10; gasdermin C2
ENSMUSG00000059974	119.38	2.82688	0.69936	4.04209	5.29775e-05	0.00183781	4.27591	2.7357	Ntm	235106	GO:0048471,GO:0005615,GO:0016020,GO:0010977,GO:0009986,GO:0005886,GO:0030424,GO:0007155,GO:0031225,GO:0060076	10090.ENSMUSP00000074578		neurotrimin	Ntm, 6230410L23Rik, B230210G24Rik, Hnt, Igdcc2; neurotrimin
ENSMUSG00000095026	35.7403	-3.65476	0.904511	-4.04059	5.33161e-05	0.00184636	4.27314	2.73368	Gm3336	100502950	GO:0003674,GO:0005575,GO:0008150	10090.ENSMUSP00000136399		predicted gene 3336	Gm3336, 100041434, 2410018E23Rik; predicted gene 3336
ENSMUSG00000044201	50.2499	4.62999	1.14677	4.0374	5.40469e-05	0.00186767	4.26723	2.7287	Cdc25c	12532	GO:0016607,GO:0000086,GO:0004721,GO:0007049,GO:0048471,GO:0050699,GO:0005634,GO:0016787,GO:0110032,GO:1902751,GO:0051301,GO:0010971,GO:0005758,GO:0005737,GO:0004725,GO:0006470,GO:0005515,GO:0019901	10090.ENSMUSP00000055427		cell division cycle 25C	Cdc25c, Cdc25; cell division cycle 25C
ENSMUSG00000078566	1664.69	-3.67861	0.911202	-4.03709	5.41179e-05	0.00186767	4.26666	2.7287	Bnip3	12176	GO:0051402,GO:0010637,GO:0010821,GO:0070301,GO:0042803,GO:0043067,GO:0005783,GO:0010659,GO:0140507,GO:0050873,GO:0016021,GO:0005654,GO:0005740,GO:0010917,GO:0005635,GO:0090200,GO:0048102,GO:0031966,GO:0043653,GO:0010666,GO:0060548,GO:0042802,GO:0005739,GO:0031307,GO:0005515,GO:0014069,GO:0071279,GO:0071456,GO:0090141,GO:2000378,GO:0016020,GO:0051561,GO:0043068,GO:0097193,GO:0006915,GO:0016239,GO:…	10090.ENSMUSP00000101718		BCL2/adenovirus E1B interacting protein 3	Bnip3, Nip3; BCL2/adenovirus E1B interacting protein 3
ENSMUSG00000029463	70.0245	1.75934	0.435861	4.03648	5.4258e-05	0.00186929	4.26554	2.72832	Fam216a	68948	GO:0003674,GO:0005575,GO:0008150	10090.ENSMUSP00000031419		family with sequence similarity 216, member A	Fam216a, 1500011H22Rik; family with sequence similarity 216, member A
ENSMUSG00000040127	22.6036	-5.70689	1.41402	-4.03594	5.4385e-05	0.00187045	4.26452	2.72805	Sdr9c7	70061	GO:0004745,GO:0016491,GO:0005737	10090.ENSMUSP00000036628		4short chain dehydrogenase/reductase family 9C, member 7	Sdr9c7, 1810054F20Rik, Rdh20, Rdhs, SDR-O, Sdro; 4short chain dehydrogenase/reductase family 9C, member 7
ENSMUSG00000044927	249.947	2.6319	0.652506	4.03352	5.49471e-05	0.00188332	4.26006	2.72508	H1f10	243529	GO:0005654,GO:0005634,GO:0030261,GO:0045910,GO:0016584,GO:0031492,GO:0005515,GO:0003690,GO:0005730	10090.ENSMUSP00000060761		H1.10 linker histone	H1f10, Gm461, H1-10, H1.10, H1X, H1fx; H1.10 linker histone
ENSMUSG00000031451	4009.02	2.02029	0.501185	4.03102	5.55342e-05	0.0019002	4.25544	2.7212	Gas6	14456	GO:0010628,GO:0001961,GO:0005102,GO:0043154,GO:0046813,GO:0032148,GO:0030971,GO:0030296,GO:0071333,GO:0048146,GO:0040008,GO:0048018,GO:0035457,GO:0043277,GO:0007167,GO:0032689,GO:0045860,GO:0043433,GO:0001786,GO:0071307,GO:0031589,GO:0071363,GO:0001934,GO:0043027,GO:0007165,GO:0071466,GO:0097241,GO:0070168,GO:2000510,GO:0032692,GO:0032720,GO:0032715,GO:0006909,GO:2000352,GO:1900142,GO:0010804,GO:…	10090.ENSMUSP00000033828		growth arrest specific 6	Gas6, Gas-6; growth arrest specific 6
ENSMUSG00000006154	1403.76	-2.43188	0.603668	-4.02851	5.61323e-05	0.00191413	4.25079	2.71803	Eps8l1	67425	GO:0003779,GO:0035023,GO:0007266,GO:0032991,GO:0001726,GO:0005829,GO:0005737,GO:0005886,GO:0032587,GO:0051015,GO:1900029,GO:0042608,GO:0016601,GO:0005085	10090.ENSMUSP00000083559		EPS8-like 1	Eps8l1, 2310051G19Rik, 4632407K17Rik, DRC3, EPS8R1; EPS8-like 1
ENSMUSG00000035112	529.42	2.09643	0.520348	4.0289	5.60395e-05	0.00191413	4.25151	2.71803	Wnk4	69847	GO:0030054,GO:0072156,GO:0006821,GO:0005829,GO:0090188,GO:0000166,GO:0070294,GO:0005524,GO:0019870,GO:0004674,GO:0030644,GO:0005515,GO:0016301,GO:0006811,GO:0016020,GO:0030003,GO:0008104,GO:1903288,GO:0035556,GO:0005737,GO:0005923,GO:0019869,GO:0004672,GO:0016740,GO:0050801,GO:0016310,GO:0010766,GO:2000651,GO:0006468	10090.ENSMUSP00000099397		WNK lysine deficient protein kinase 4	Wnk4, 2010002J11Rik, Pha2b, Prkwnk4; WNK lysine deficient protein kinase 4
ENSMUSG00000031722	3485.09	-4.27353	1.06102	-4.02775	5.63141e-05	0.00191707	4.24938	2.71736	Hp	15439	GO:0004252,GO:0005783,GO:0030492,GO:0007219,GO:0016209,GO:0034366,GO:0002376,GO:0031838,GO:0005794,GO:0031638,GO:0010942,GO:0042802,GO:0006953,GO:0002526,GO:0001889,GO:0005615,GO:0005576,GO:0006508,GO:0009617,GO:0042742,GO:0072562	10090.ENSMUSP00000074436		haptoglobin	Hp, HP-1, preHP2; haptoglobin
ENSMUSG00000034112	2271.37	-4.33685	1.07884	-4.0199	5.82229e-05	0.00197869	4.23491	2.70362	Atp2c2	69047	GO:0048471,GO:0006874,GO:0031410,GO:0006816,GO:0005783,GO:0005388,GO:0016021,GO:0000166,GO:0005794,GO:0005524,GO:0034220,GO:0005886,GO:0005515,GO:0006828,GO:0006811,GO:0016020,GO:0090280,GO:0000139,GO:0015662,GO:0032588,GO:0140613,GO:0009898,GO:0046872,GO:0072659,GO:0061180,GO:0070588	10090.ENSMUSP00000092794		ATPase, Ca++ transporting, type 2C, member 2	Atp2c2, 1810010G06Rik, Spca2, mKIAA0703; ATPase, Ca++ transporting, type 2C, member 2
ENSMUSG00000108291	82.3869	-6.06432	1.50911	-4.01847	5.85778e-05	0.00198068	4.23227	2.70319	Gm44292
ENSMUSG00000097974	25.4095	3.71488	0.924389	4.01874	5.85095e-05	0.00198068	4.23277	2.70319	Gm10605
ENSMUSG00000087687	253.796	-1.30955	0.325871	-4.01861	5.8543e-05	0.00198068	4.23253	2.70319	Pet100	100503890	GO:0016020,GO:0033617,GO:0051082,GO:0031305,GO:0005743,GO:0005739,GO:0016021	10090.ENSMUSP00000137626		PET100 homolog	Pet100, 2900053A13Rik; PET100 homolog
ENSMUSG00000048038	156.483	4.455	1.10891	4.01746	5.88301e-05	0.00198586	4.2304	2.70205	Ccdc187	329366	GO:0005813,GO:0003674,GO:0008017,GO:0008150,GO:0034453	10090.ENSMUSP00000054283		coiled-coil domain containing 187	Ccdc187, 4932418E24Rik; coiled-coil domain containing 187
ENSMUSG00000100303	95.2489	5.54447	1.38085	4.01525	5.93841e-05	0.00200119	4.22633	2.69871	2600014E21Rik
ENSMUSG00000086711	178.905	-2.79993	0.697718	-4.01297	5.99583e-05	0.00201716	4.22215	2.69526	Gm15482
ENSMUSG00000039994	316.616	2.38363	0.594097	4.01219	6.0159e-05	0.00201959	4.2207	2.69474	Timeless	21853	GO:0007049,GO:0043111,GO:0001658,GO:0030324,GO:0005654,GO:2000781,GO:0006281,GO:0000122,GO:0072711,GO:0051301,GO:0042802,GO:1904976,GO:0005515,GO:0042752,GO:0006974,GO:0007275,GO:0003677,GO:0005694,GO:0002009,GO:0001822,GO:1905168,GO:0000785,GO:0009790,GO:0035861,GO:0072719,GO:0042753,GO:0045892,GO:0005634,GO:0044770,GO:0048754,GO:0048511,GO:0000076,GO:0048478,GO:0007623,GO:0031298	10090.ENSMUSP00000058021		timeless circadian clock 1	Timeless, Debt69, tim; timeless circadian clock 1
ENSMUSG00000034164	460.944	3.58321	0.893596	4.00988	6.07498e-05	0.0020294	4.21645	2.69263	Emid1	140703	GO:0062023,GO:0005794,GO:0005576,GO:0005783,GO:0005201,GO:0005515,GO:0031012,GO:0005581	10090.ENSMUSP00000061704		EMI domain containing 1	Emid1, CO-5, Emu1; EMI domain containing 1
ENSMUSG00000086390	297.738	-2.03884	0.508441	-4.00998	6.07237e-05	0.0020294	4.21664	2.69263	1810019D21Rik
ENSMUSG00000028843	1751.84	-1.53256	0.382225	-4.00957	6.08284e-05	0.0020294	4.21589	2.69263	Sh3bgrl3	73723	GO:0005737,GO:0005634,GO:0016604	10090.ENSMUSP00000030651		SH3 domain binding glutamic acid-rich protein-like 3	Sh3bgrl3, 1110004L05Rik; SH3 domain binding glutamic acid-rich protein-like 3
ENSMUSG00000098470	7.96801	-3.85045	0.960828	-4.00743	6.13819e-05	0.00204107	4.21196	2.69014	C1rb	667277	GO:0005615,GO:0008236,GO:0016787,GO:0031638,GO:0045087,GO:0004252,GO:0005509,GO:0006508,GO:0072562,GO:0042802,GO:0006958,GO:0002376,GO:0008233	10090.ENSMUSP00000139376		complement component 1, r subcomponent B	C1rb, Gm8551, mC1rB; complement component 1, r subcomponent B
ENSMUSG00000074006	317.964	-3.78772	0.945105	-4.00772	6.13073e-05	0.00204107	4.21249	2.69014	Omp	18378	GO:0043025,GO:0022008,GO:0005634,GO:0007165,GO:0007608,GO:0042277,GO:0005737,GO:0005829,GO:0030424,GO:0050896	10090.ENSMUSP00000095882		olfactory marker protein	Omp; olfactory marker protein
ENSMUSG00000089697	21.1886	-5.76451	1.44017	-4.00265	6.26373e-05	0.00205555	4.20317	2.68707	Gm15947
ENSMUSG00000008999	246.67	5.27231	1.31646	4.0049	6.20431e-05	0.00205555	4.20731	2.68707	Bmp7	12162	GO:0010628,GO:0010718,GO:0048646,GO:0030902,GO:0008285,GO:0062023,GO:0034116,GO:0045597,GO:1905069,GO:0072125,GO:0001654,GO:0030501,GO:0060395,GO:0007411,GO:0001822,GO:0072134,GO:0071773,GO:0005125,GO:0045892,GO:0043065,GO:0042325,GO:0070700,GO:0060686,GO:0060272,GO:0060710,GO:0060687,GO:0090336,GO:0072133,GO:0043401,GO:0070487,GO:0005515,GO:0060445,GO:0030154,GO:0045669,GO:0010862,GO:0048593,GO:…	10090.ENSMUSP00000009143		bone morphogenetic protein 7	Bmp7, OP1; bone morphogenetic protein 7
ENSMUSG00000021831	8986.11	-5.02651	1.25535	-4.00408	6.22603e-05	0.00205555	4.20579	2.68707	Ero1a	50527	GO:0051209,GO:0016671,GO:0005783,GO:0050873,GO:0016491,GO:0070059,GO:0022417,GO:0006457,GO:0006979,GO:0045454,GO:0051085,GO:0015035,GO:0030176,GO:0016020,GO:0003756,GO:0006915,GO:0030968,GO:0030425,GO:0018401,GO:0034976,GO:0030198,GO:0034975,GO:0005789	10090.ENSMUSP00000022378		endoplasmic reticulum oxidoreductase 1 alpha	Ero1a, ERO1-L, Ero1l; endoplasmic reticulum oxidoreductase 1 alpha
ENSMUSG00000022583	101.154	-3.99623	0.998126	-4.00373	6.23502e-05	0.00205555	4.20516	2.68707	Ly6f	17071	GO:0016020,GO:0033130,GO:0005886,GO:0031225,GO:0030550,GO:0095500	10090.ENSMUSP00000023247		lymphocyte antigen 6 complex, locus F	Ly6f; lymphocyte antigen 6 complex, locus F
ENSMUSG00000029177	350.603	3.49778	0.873605	4.00384	6.23225e-05	0.00205555	4.20535	2.68707	Cenpa	12615	GO:0000776,GO:0003677,GO:0005634,GO:0005694,GO:0051382,GO:0000939,GO:0000281,GO:0000779,GO:0043505,GO:0000786,GO:0000775,GO:0005721,GO:0005654,GO:0046982,GO:0000132,GO:0071459	10090.ENSMUSP00000122831	Others	centromere protein A	Cenpa, Cenp-A; centromere protein A
ENSMUSG00000085498	43.2257	-3.35524	0.838178	-4.00302	6.25393e-05	0.00205555	4.20385	2.68707	Gm14023	100503468	GO:0003674,GO:0005575,GO:0008150			predicted gene 14023
ENSMUSG00000030747	14544.2	-2.48021	0.619567	-4.00314	6.2507e-05	0.00205555	4.20407	2.68707	Dgat2	67800	GO:0060613,GO:0048471,GO:0003846,GO:0016747,GO:0042803,GO:0005789,GO:0006071,GO:0019915,GO:0005783,GO:0005829,GO:0005811,GO:0050746,GO:0006629,GO:0016021,GO:0050252,GO:0046322,GO:1990578,GO:0055089,GO:0046339,GO:0042632,GO:0005739,GO:0008374,GO:0071400,GO:0030176,GO:0006640,GO:0016020,GO:0016746,GO:0005737,GO:0016740,GO:0006651,GO:0090181,GO:0019432,GO:0035356,GO:0045722,GO:0010867,GO:0034383,GO:…	10090.ENSMUSP00000033001		diacylglycerol O-acyltransferase 2	Dgat2, 0610010B06Rik, ARAT, DGAT-2; diacylglycerol O-acyltransferase 2
ENSMUSG00000025359	69.6673	-1.83725	0.458768	-4.00475	6.2083e-05	0.00205555	4.20703	2.68707	Pmel	20431	GO:0032438,GO:0032585,GO:0016020,GO:0005768,GO:0005794,GO:0005887,GO:0005576,GO:0042438,GO:0005783,GO:0042802,GO:0042470,GO:0016021,GO:0048023,GO:0005789	10090.ENSMUSP00000051869		premelanosome protein	Pmel, D10H12S53E, D12S53Eh, Pmel17, Si, Silv, gp100, gp87; premelanosome protein
ENSMUSG00000107902	13.6984	4.24144	1.06066	3.99888	6.36432e-05	0.00207498	4.19625	2.68299	Gm32592
ENSMUSG00000002324	640.266	4.10882	1.0273	3.99962	6.34444e-05	0.00207498	4.19761	2.68299	Rec8	56739	GO:0007064,GO:0000776,GO:0034991,GO:0000795,GO:0003682,GO:0034990,GO:0007129,GO:0000775,GO:0005654,GO:0007059,GO:0000724,GO:0000794,GO:0001673,GO:0007286,GO:0051177,GO:0007141,GO:0008278,GO:0007130,GO:0005515,GO:0005694,GO:0030893,GO:0051321,GO:0072520,GO:0000793,GO:0007062,GO:0005634,GO:1990414,GO:0000800,GO:0001556,GO:0000779,GO:0009566	10090.ENSMUSP00000002395		REC8 meiotic recombination protein	Rec8, Rec8L1, mrec; REC8 meiotic recombination protein
ENSMUSG00000107396	9.01567	3.94953	0.98762	3.99904	6.35999e-05	0.00207498	4.19654	2.68299	4930425L21Rik	75024	GO:0003674,GO:0005575,GO:0008150			RIKEN cDNA 4930425L21 gene
ENSMUSG00000034023	119.028	4.38373	1.09684	3.99668	6.42366e-05	0.00209092	4.19222	2.67966	Fancd2	211651	GO:0007049,GO:0036297,GO:0005829,GO:2000348,GO:0016604,GO:0007129,GO:1990391,GO:0005654,GO:0006281,GO:0070182,GO:0048854,GO:0005515,GO:0006974,GO:0007275,GO:0007276,GO:0031573,GO:1990918,GO:0050727,GO:0051090,GO:0005730,GO:0034599,GO:0000793,GO:0005634,GO:0010332,GO:0097150,GO:0045589	10090.ENSMUSP00000045667		Fanconi anemia, complementation group D2	Fancd2, 2410150O07Rik, FA-D2, FA4, FACD, FAD, FANCD; Fanconi anemia, complementation group D2
ENSMUSG00000070737	382.624	-1.10781	0.277232	-3.99597	6.44301e-05	0.00209382	4.19091	2.67906	Tmem35b	100039968	GO:0016020,GO:0003674,GO:0008150,GO:0005575,GO:0016021	10090.ENSMUSP00000092302		transmembrane protein 35B	Tmem35b, Gm12942, Zmym6nb; transmembrane protein 35B
ENSMUSG00000011263	113.205	2.0131	0.503877	3.99522	6.46341e-05	0.00209705	4.18954	2.67839	Exoc3l2	74463	GO:0051601,GO:0000145,GO:0000149,GO:0006887,GO:0001701	10090.ENSMUSP00000011407		exocyst complex component 3-like 2	Exoc3l2, 4933417E01Rik, Gm19857; exocyst complex component 3-like 2
ENSMUSG00000024187	2113.76	-1.09486	0.274174	-3.99332	6.51559e-05	0.00211057	4.18605	2.6756	Fam234a	106581	GO:0016020,GO:0003674,GO:0009986,GO:0008150,GO:0016021	10090.ENSMUSP00000110639		family with sequence similarity 234, member A	Fam234a, Itfg3; family with sequence similarity 234, member A
ENSMUSG00000094985	38.7614	4.97099	1.2456	3.99083	6.58436e-05	0.0021294	4.18149	2.67174	Topaz1	671232	GO:0000239,GO:0007286,GO:0048137,GO:0003674,GO:0006915,GO:0007283,GO:0098781,GO:0005737,GO:0005575,GO:0030154,GO:0007128,GO:1901995	10090.ENSMUSP00000136304		testis and ovary specific PAZ domain containing 1	Topaz1, Gm9524; testis and ovary specific PAZ domain containing 1
ENSMUSG00000028357	12.3572	4.68046	1.17304	3.99003	6.60663e-05	0.00213317	4.18002	2.67098	Kif12	16552	GO:0003777,GO:0005874,GO:0000166,GO:0005524,GO:0070062,GO:0005737,GO:0005856,GO:0005815,GO:0007018,GO:0008017,GO:0016887,GO:0005871	10090.ENSMUSP00000030042		kinesin family member 12	Kif12; kinesin family member 12
ENSMUSG00000027323	241.003	4.67713	1.17249	3.98905	6.63389e-05	0.00213852	4.17823	2.66989	Rad51	19361	GO:1990426,GO:0048471,GO:0071479,GO:0010569,GO:0000795,GO:0003682,GO:0031297,GO:0036297,GO:0072757,GO:0005856,GO:0019899,GO:0032200,GO:0005654,GO:0007131,GO:0006312,GO:0006281,GO:0000724,GO:0000166,GO:0006310,GO:0000794,GO:0070192,GO:0005524,GO:0017116,GO:0071312,GO:0072711,GO:0000730,GO:0008022,GO:0042802,GO:0005739,GO:0070182,GO:0005515,GO:0006974,GO:0000152,GO:0003677,GO:0001932,GO:0005694,GO:…	10090.ENSMUSP00000028795		RAD51 recombinase	Rad51, Rad51a, Reca; RAD51 recombinase
ENSMUSG00000102299	15.5072	-5.04051	1.26376	-3.98851	6.64885e-05	0.0021399	4.17725	2.66961	Gm37539
ENSMUSG00000034634	164.19	-5.01448	1.25748	-3.98771	6.67152e-05	0.00214033	4.17577	2.66952	Ly6d	17068	GO:0016020,GO:0030098,GO:0009986,GO:0005886,GO:0035634,GO:0031225	10090.ENSMUSP00000047419		lymphocyte antigen 6 complex, locus D	Ly6d, Ly-61, Ly61, Thb; lymphocyte antigen 6 complex, locus D
ENSMUSG00000019791	288.399	-1.22027	0.305991	-3.98794	6.66496e-05	0.00214033	4.1762	2.66952	Hint3	66847	GO:0000166,GO:0043530,GO:0005634,GO:0016787,GO:0003824,GO:0005737,GO:0042802,GO:0005515	10090.ENSMUSP00000125552		histidine triad nucleotide binding protein 3	Hint3, 0610010I17Rik, HINT-3, HINT-4, HINT4; histidine triad nucleotide binding protein 3
ENSMUSG00000028832	1664.45	3.39778	0.852317	3.98652	6.70481e-05	0.00214301	4.17361	2.66897	Stmn1	16765	GO:0048012,GO:0015631,GO:0051497,GO:0005829,GO:0005856,GO:0005874,GO:1905098,GO:0043005,GO:0000281,GO:0005515,GO:0051272,GO:0031115,GO:0031175,GO:0007275,GO:0016020,GO:0007399,GO:0070495,GO:0005737,GO:0030154,GO:0007409,GO:0007019,GO:0035024,GO:0031110,GO:0061436,GO:0007052	10090.ENSMUSP00000030636		stathmin 1	Stmn1, 19k, Lag, Lap18, Op18, P18, P19, Pig, Pp17, Pp18, Pp19, Pr22, Smn; stathmin 1
ENSMUSG00000029544	21.9128	2.83046	0.710051	3.98627	6.71195e-05	0.00214301	4.17315	2.66897	Cabp1	29867	GO:0048471,GO:0044280,GO:0048306,GO:0005829,GO:0005856,GO:0030141,GO:0098885,GO:0098978,GO:0005886,GO:0042802,GO:0005515,GO:0014069,GO:0019904,GO:0043025,GO:0007601,GO:0032991,GO:1905539,GO:0005737,GO:0030425,GO:0008139,GO:0030424,GO:0000139,GO:0031800,GO:1901385,GO:0010651,GO:0005634,GO:0009898,GO:0046872,GO:0099527,GO:0005509,GO:0044325,GO:1901386,GO:0050896,GO:0042308	10090.ENSMUSP00000031519		calcium binding protein 1	Cabp1, caldendrin; calcium binding protein 1
ENSMUSG00000069743	59.2045	1.6313	0.409187	3.98669	6.70003e-05	0.00214301	4.17392	2.66897	Zfp820	75424	GO:0000981,GO:0000978,GO:0005634,GO:0006357	10090.ENSMUSP00000081158	zf-C2H2	zinc finger protein 820	Zfp820, 2610036F08Rik; zinc finger protein 820
ENSMUSG00000002580	340.832	-1.47482	0.370033	-3.98563	6.73024e-05	0.00214544	4.17197	2.66848	Mien1	103742	GO:0043066,GO:0016020,GO:0031235,GO:0010269,GO:0006915,GO:0005886,GO:0005737,GO:0005829,GO:0034451,GO:0005515,GO:0051491,GO:0005654,GO:0030335	10090.ENSMUSP00000002655		migration and invasion enhancer 1	Mien1, 1810046J19Rik, Rdx12; migration and invasion enhancer 1
ENSMUSG00000030162	35.4628	-5.05692	1.26909	-3.98467	6.75735e-05	0.00215066	4.17022	2.66743	Olr1	108078	GO:0005654,GO:0016020,GO:0010629,GO:0005041,GO:0019897,GO:0030246,GO:0005576,GO:0006954,GO:0005886,GO:0008219,GO:0042802,GO:0043231,GO:0007159,GO:0002376,GO:0007155,GO:0042157,GO:0016021,GO:0043235	10090.ENSMUSP00000032265		oxidized low density lipoprotein (lectin-like) receptor 1	Olr1, LOX-1, SR-EI, Scare1; oxidized low density lipoprotein (lectin-like) receptor 1
ENSMUSG00000038379	117.285	4.9071	1.23259	3.98114	6.85859e-05	0.00217942	4.16377	2.66166	Ttk	22137	GO:0000776,GO:0004713,GO:0043515,GO:0033316,GO:0004712,GO:0007059,GO:0000166,GO:0034502,GO:0005524,GO:0034501,GO:0004674,GO:0042802,GO:0018108,GO:0018107,GO:0016321,GO:0016301,GO:0016020,GO:0007094,GO:0005819,GO:0005737,GO:0098768,GO:0004672,GO:0007093,GO:0018105,GO:0016740,GO:0046777,GO:0005634,GO:1903096,GO:0016310,GO:0051304,GO:0006468	10090.ENSMUSP00000064839		Ttk protein kinase	Ttk, Esk1, Mps1, PYT, esk; Ttk protein kinase
ENSMUSG00000025283	17197	-4.09747	1.02964	-3.97953	6.90503e-05	0.00218854	4.16083	2.65985	Sat1	20229	GO:0004145,GO:0006596,GO:0046208,GO:0016746,GO:0032918,GO:0005737,GO:0008080,GO:0005829,GO:0042127,GO:0042802,GO:0016740,GO:0019809	10090.ENSMUSP00000026318		spermidine/spermine N1-acetyl transferase 1	Sat1, SSAT, Sat; spermidine/spermine N1-acetyl transferase 1
ENSMUSG00000044716	45.8897	2.62549	0.659772	3.97939	6.90911e-05	0.00218854	4.16058	2.65985	Dok7	231134	GO:0005654,GO:0016020,GO:0001934,GO:0031594,GO:0030054,GO:0045202,GO:0005886,GO:0061098,GO:0035091,GO:0005739,GO:0005515,GO:0043113,GO:0007528,GO:0008289,GO:0019901	10090.ENSMUSP00000059538		docking protein 7	Dok7, A930013K19Rik, Dok-7, EF-12, Oit5; docking protein 7
ENSMUSG00000049699	22.2075	4.93961	1.24237	3.97596	7.00967e-05	0.00221689	4.1543	2.65426	Ucn2	171530	GO:0005615,GO:0010629,GO:0007586,GO:0046882,GO:0005515,GO:0005179,GO:0005576,GO:0033685,GO:0042562,GO:0051429,GO:0008283,GO:0001664,GO:0007189,GO:0031669,GO:0009755,GO:0051431	10090.ENSMUSP00000060405		urocortin 2	Ucn2, Ucn_II, Ucn-2, ucn-II; urocortin 2
ENSMUSG00000089950	54.5285	-7.25287	1.82476	-3.9747	7.04684e-05	0.00221974	4.15201	2.6537	Gm16215	100418328				proteasome (prosome, macropain) 26S subunit, non-ATPase, 10 pseudogene
ENSMUSG00000017146	266.895	4.36958	1.09941	3.97449	7.05292e-05	0.00221974	4.15163	2.6537	Brca1	12189	GO:0010628,GO:0071479,GO:0003682,GO:0006302,GO:0006629,GO:0031625,GO:0035067,GO:0005813,GO:0004842,GO:2000378,GO:0070063,GO:0070531,GO:0031436,GO:0070532,GO:0006357,GO:0045892,GO:0008630,GO:0051865,GO:0042307,GO:0000800,GO:0000209,GO:0045739,GO:0045717,GO:0010212,GO:0019899,GO:0003713,GO:0016604,GO:0005759,GO:0051574,GO:0005654,GO:1990391,GO:0006281,GO:0051573,GO:0006310,GO:0000794,GO:0071681,GO:…	10090.ENSMUSP00000017290		breast cancer 1, early onset	Brca1; breast cancer 1, early onset
ENSMUSG00000019997	1023.53	-3.02248	0.760535	-3.97415	7.06297e-05	0.00221974	4.15101	2.6537	Ccn2	14219	GO:0010628,GO:0061448,GO:0048471,GO:0060401,GO:0005520,GO:0005829,GO:0051496,GO:0030324,GO:0008083,GO:0010629,GO:0001934,GO:0005801,GO:0060452,GO:0007165,GO:0010942,GO:0008284,GO:0045597,GO:0060548,GO:0008022,GO:0070318,GO:0008201,GO:0007155,GO:0001525,GO:0032330,GO:0001894,GO:0005178,GO:0070278,GO:0005615,GO:0050867,GO:0005938,GO:0005576,GO:0035556,GO:0070374,GO:0001968,GO:0030154,GO:0043280,GO:…	10090.ENSMUSP00000020171		cellular communication network factor 2	Ccn2, Ctgf, Fisp12, Hcs24, fisp-12; cellular communication network factor 2
ENSMUSG00000024036	1821.7	-4.07575	1.02596	-3.97263	7.10842e-05	0.00223053	4.14823	2.65159	Slc37a1	224674	GO:0030176,GO:0035435,GO:0015297,GO:0016020,GO:0055085,GO:0061513,GO:0005783,GO:0022857,GO:0015760,GO:0008643,GO:0016021	10090.ENSMUSP00000128223		solute carrier family 37 (glycerol-3-phosphate transporter), member 1	Slc37a1, G3PP; solute carrier family 37 (glycerol-3-phosphate transporter), member 1
ENSMUSG00000086637	14.1507	-2.73115	0.687625	-3.97186	7.13149e-05	0.00223427	4.14682	2.65086	Gm14040
ENSMUSG00000005232	13.8072	5.00106	1.25994	3.96928	7.20916e-05	0.00225265	4.14212	2.64731	G6pc2	14378	GO:0042593,GO:0051156,GO:0016020,GO:0006094,GO:0016787,GO:0005783,GO:0004346,GO:0016021,GO:0005789,GO:0050796	10090.ENSMUSP00000005364		glucose-6-phosphatase, catalytic, 2	G6pc2, G6pc-rs, IGRP; glucose-6-phosphatase, catalytic, 2
ENSMUSG00000048163	643.85	-3.19276	0.804391	-3.96916	7.2126e-05	0.00225265	4.14191	2.64731	Selplg	20345	GO:0050901,GO:0016020,GO:0044853,GO:0005515,GO:0050902,GO:0005886,GO:0001931,GO:0007155,GO:0030097,GO:0050900,GO:0016021	10090.ENSMUSP00000098436		selectin, platelet (p-selectin) ligand	Selplg, CD162, Psgl-1, Psgl1, Selp1, Selpl; selectin, platelet (p-selectin) ligand
ENSMUSG00000002910	329.01	-1.13855	0.286886	-3.96867	7.22757e-05	0.00225381	4.14101	2.64708	Arrdc2	70807	GO:0031410,GO:0003674,GO:0005737,GO:0015031,GO:0005886	10090.ENSMUSP00000002989		arrestin domain containing 2	Arrdc2, 4632416I05Rik, Ilad1; arrestin domain containing 2
ENSMUSG00000028702	160.556	3.98132	1.00335	3.96801	7.24746e-05	0.0022565	4.13981	2.64656	Rad54l	19366	GO:0008340,GO:0010212,GO:0006302,GO:0045003,GO:0005654,GO:0007131,GO:0051276,GO:0006281,GO:0000724,GO:0000166,GO:0005524,GO:0003678,GO:0006974,GO:0003677,GO:0032991,GO:0036310,GO:0015616,GO:0005634,GO:0004386,GO:0016787,GO:0046872,GO:0009410,GO:0140658	10090.ENSMUSP00000099765		RAD54 like (S. cerevisiae)	Rad54l, RAD54; RAD54 like (S. cerevisiae)
ENSMUSG00000039195	916.322	-2.22906	0.56185	-3.96735	7.26756e-05	0.00225925	4.13861	2.64604	Bbln	73737	GO:0003674,GO:0005575,GO:0008150	10090.ENSMUSP00000038970		bublin coiled coil protein	Bbln, 1110008P14Rik; bublin coiled coil protein
ENSMUSG00000035910	33.2113	3.63079	0.915903	3.96416	7.36545e-05	0.00228614	4.1328	2.6409	Dcdc2a	195208	GO:0072686,GO:0005829,GO:0005856,GO:0034451,GO:0008542,GO:0005654,GO:0005930,GO:0030030,GO:0005874,GO:0015630,GO:0019228,GO:0048813,GO:0035249,GO:1902017,GO:0019894,GO:0007399,GO:0003674,GO:0035556,GO:0007605,GO:0005737,GO:0005815,GO:0001764,GO:0005929,GO:0042995,GO:0045880,GO:0060271,GO:0060091,GO:0030111	10090.ENSMUSP00000063650		doublecortin domain containing 2a	Dcdc2a, AW492955, Dcdc2, RU2; doublecortin domain containing 2a
ENSMUSG00000047441	26.8957	-5.5422	1.39946	-3.96024	7.4876e-05	0.00232046	4.12566	2.63443	Antxrl	239029	GO:1901998,GO:0016020,GO:0046872,GO:0038023,GO:0009986,GO:0005886,GO:0004888,GO:0016021	10090.ENSMUSP00000052816		anthrax toxin receptor-like	Antxrl, 1700112N15Rik, 4933430J11; anthrax toxin receptor-like
ENSMUSG00000007080	254.201	4.45949	1.12671	3.95797	7.5589e-05	0.00233894	4.12154	2.63098	Pole	18973	GO:0003682,GO:0006260,GO:0006261,GO:0051539,GO:0008622,GO:0006297,GO:0016779,GO:0005654,GO:0003887,GO:0000731,GO:0006281,GO:0000166,GO:0045004,GO:0005886,GO:0006272,GO:0006974,GO:0003677,GO:0008270,GO:0016740,GO:0006287,GO:0008310,GO:0005634,GO:0000082,GO:0046872,GO:0016787,GO:0071897,GO:0000278,GO:0051536,GO:0003676	10090.ENSMUSP00000007296		polymerase (DNA directed), epsilon	Pole; polymerase (DNA directed), epsilon
ENSMUSG00000025069	159.208	-4.94705	1.25027	-3.95677	7.5971e-05	0.00234714	4.11935	2.62946	Gsto2	68214	GO:0019852,GO:0016491,GO:0050610,GO:0006749,GO:0045174,GO:0005737,GO:0042802,GO:0006805,GO:0004364,GO:0071243,GO:0016740	10090.ENSMUSP00000052592		glutathione S-transferase omega 2	Gsto2, 1700020F09Rik, 4930425C18Rik, GSTO_2-2; glutathione S-transferase omega 2
ENSMUSG00000021025	6901.32	-3.57405	0.903601	-3.95534	7.6427e-05	0.0023576	4.11675	2.62753	Nfkbia	18035	GO:0051059,GO:0007249,GO:0050729,GO:0005829,GO:0019899,GO:0070427,GO:0044877,GO:0010745,GO:0033209,GO:0032495,GO:0031625,GO:0032496,GO:0007253,GO:0032088,GO:0005886,GO:0042802,GO:0005515,GO:0071356,GO:0043330,GO:0035994,GO:0034142,GO:0032991,GO:0010875,GO:0005737,GO:0042127,GO:0008139,GO:0010888,GO:0071345,GO:0010468,GO:0031663,GO:0031072,GO:0032270,GO:0071407,GO:0045893,GO:0005634,GO:0042994,GO:…	10090.ENSMUSP00000021413		nuclear factor of kappa light polypeptide gene enhancer in B cells inhibitor, alpha	Nfkbia, Nfkbi; nuclear factor of kappa light polypeptide gene enhancer in B cells inhibitor, alpha
ENSMUSG00000030000	898.797	-4.27382	1.08083	-3.95422	7.67859e-05	0.0023614	4.11472	2.62683	Add2	11519	GO:0003779,GO:0031410,GO:0042803,GO:0046982,GO:0005856,GO:0051015,GO:0005200,GO:0030097,GO:0032092,GO:0051016,GO:0051017,GO:0005886,GO:0014069,GO:0007416,GO:0005516,GO:0006811,GO:0016020,GO:0044853,GO:0005737,GO:0030507,GO:0050900,GO:0050901,GO:0065003,GO:0019901,GO:0008290	10090.ENSMUSP00000032069		adducin 2 (beta)	Add2, 2900072M03Rik, add97; adducin 2 (beta)
ENSMUSG00000042514	197.651	4.10187	1.03728	3.95447	7.67057e-05	0.0023614	4.11517	2.62683	Klhl14	225266	GO:0043025,GO:0016235,GO:0015629,GO:0016020,GO:0005783,GO:0005737,GO:0005829,GO:0043005,GO:0005515	10090.ENSMUSP00000113755		kelch-like 14	Klhl14, 6330403N15Rik, printor; kelch-like 14
ENSMUSG00000039396	97.9805	4.91255	1.24291	3.95247	7.73495e-05	0.00237509	4.11154	2.62432	Neil3	234258	GO:0003824,GO:0019104,GO:0005654,GO:0006281,GO:0006974,GO:0003677,GO:0016799,GO:0016829,GO:0005694,GO:0016798,GO:0008270,GO:0003906,GO:0003690,GO:0006284,GO:0008152,GO:0003697,GO:0005634,GO:0046872,GO:0016787,GO:0003684,GO:0140078,GO:0003676,GO:0000405	10090.ENSMUSP00000041909		nei like 3 (E. coli)	Neil3; nei like 3 (E. coli)
ENSMUSG00000024105	38.985	-3.0672	0.776471	-3.95018	7.80936e-05	0.00239427	4.10738	2.62083	Themis3	74556	GO:0005737,GO:0003674,GO:0050852,GO:0005634	10090.ENSMUSP00000024914		thymocyte selection associated family member 3	Themis3, 9130404H23Rik; thymocyte selection associated family member 3
ENSMUSG00000028270	9887.02	-5.20059	1.31674	-3.94958	7.82881e-05	0.00239657	4.1063	2.62041	Gbp2	14469	GO:0051879,GO:0003779,GO:0020005,GO:0048471,GO:0031410,GO:0042803,GO:0003924,GO:0005525,GO:0005829,GO:0012506,GO:0019899,GO:0071222,GO:0071346,GO:0005654,GO:0035458,GO:0042832,GO:0000166,GO:0015629,GO:0005794,GO:0019003,GO:0042802,GO:0019955,GO:0016020,GO:0005737,GO:0009617,GO:0030507,GO:0044406,GO:0005634,GO:0016787,GO:0050830	10090.ENSMUSP00000132435		guanylate binding protein 2	Gbp2; guanylate binding protein 2
ENSMUSG00000034532	59.7755	4.68134	1.18619	3.94654	7.92885e-05	0.00240881	4.10079	2.6182	Fbxo16	50759	GO:0003674,GO:0005575,GO:0008150	10090.ENSMUSP00000130805		F-box protein 16	Fbxo16, 4932435C24Rik, Fbx16; F-box protein 16
ENSMUSG00000026068	279.663	-4.30193	1.08993	-3.94697	7.9148e-05	0.00240881	4.10156	2.6182	Il18rap	16174	GO:0042119,GO:0004908,GO:0016021,GO:0051092,GO:0007165,GO:0005886,GO:0032635,GO:0045954,GO:0016020,GO:0050135,GO:0008283,GO:0035655,GO:0061809,GO:0032609,GO:0042008,GO:0045092,GO:0016787,GO:0006954,GO:0071351,GO:0035744	10090.ENSMUSP00000027237		interleukin 18 receptor accessory protein	Il18rap, AcPL, IL-18R-beta, IL-18RAcP, IL-18Rbeta, IL-1RAcPL; interleukin 18 receptor accessory protein
ENSMUSG00000003872	38.1018	3.74431	0.948627	3.94708	7.9109e-05	0.00240881	4.10177	2.6182	Lin7b	22342	GO:0030658,GO:0007269,GO:0030054,GO:0045202,GO:0045199,GO:0045211,GO:0005886,GO:0015031,GO:0097016,GO:0005515,GO:0019904,GO:0006887,GO:0016020,GO:0005911,GO:0016323,GO:0005923,GO:1903361,GO:0030165,GO:0097025	10090.ENSMUSP00000003971		lin-7 homolog B, crumbs cell polarity complex component	Lin7b, LIN-7B, MALS-2, Veli2; lin-7 homolog B, crumbs cell polarity complex component
ENSMUSG00000034226	25.7422	-3.21751	0.815192	-3.94693	7.91597e-05	0.00240881	4.1015	2.6182	Rhov	228543	GO:0000166,GO:0005768,GO:0016020,GO:0046872,GO:0003924,GO:0006897,GO:0007165,GO:0032488,GO:0005525,GO:0005886,GO:0030031,GO:0007264,GO:0016477	10090.ENSMUSP00000041411		ras homolog family member V	Rhov, A030005A06Rik, Arhv; ras homolog family member V
ENSMUSG00000023048	3407.07	-2.34119	0.593194	-3.94676	7.92173e-05	0.00240881	4.10118	2.6182	Prr13	66151	GO:0005634,GO:0003674,GO:0005829,GO:0008150,GO:0005654	10090.ENSMUSP00000023810		proline rich 13	Prr13, 1110020C13Rik, 2010324E22Rik; proline rich 13
ENSMUSG00000027186	106.345	-3.76968	0.955764	-3.94416	8.00806e-05	0.00242919	4.09647	2.61454	Elf5	13711	GO:1990837,GO:0001228,GO:0000977,GO:0006357,GO:0003677,GO:0045596,GO:0005634,GO:0035019,GO:0000981,GO:0005737,GO:0001712,GO:0003700,GO:0043565,GO:0060644,GO:0030154,GO:0006355,GO:0045944,GO:0007398	10090.ENSMUSP00000028609	ETS	E74-like factor 5	Elf5, ESE-2, ESE-5, ESE-5.; E74-like factor 5
ENSMUSG00000022598	30.6065	-6.60868	1.67599	-3.94315	8.04182e-05	0.00243575	4.09465	2.61337	Psca	72373	GO:0070373,GO:0016020,GO:0033130,GO:0099601,GO:0005886,GO:0031225	10090.ENSMUSP00000023265		prostate stem cell antigen	Psca, 2210408B04Rik; prostate stem cell antigen
ENSMUSG00000037580	1028.95	-4.82798	1.22474	-3.94204	8.07898e-05	0.0024423	4.09264	2.6122	Gch1	14528	GO:0042311,GO:0031410,GO:0042803,GO:0003934,GO:0003924,GO:0003824,GO:0005525,GO:0005829,GO:0014916,GO:0071222,GO:0010460,GO:0042416,GO:0005654,GO:0044877,GO:0048265,GO:2000121,GO:0050884,GO:0008217,GO:0045776,GO:0000166,GO:0034341,GO:0031369,GO:0042802,GO:0006729,GO:0030742,GO:0032991,GO:0031965,GO:0046654,GO:1905627,GO:0008270,GO:0005737,GO:0051066,GO:0008152,GO:0005634,GO:0046872,GO:0016787,GO:…	10090.ENSMUSP00000087405		GTP cyclohydrolase 1	Gch1, GTP-CH, GTP-CH-I, GTPCH, Gch; GTP cyclohydrolase 1
ENSMUSG00000041481	249.429	-4.09519	1.03892	-3.94178	8.0878e-05	0.0024423	4.09217	2.6122	Serpina3g	20715	GO:0005615,GO:0005634,GO:0004869,GO:0006915,GO:0002250,GO:0005737,GO:0043434,GO:0034097,GO:0030414,GO:0002376,GO:0010466,GO:0004867,GO:0010951	10090.ENSMUSP00000041250		serine (or cysteine) peptidase inhibitor, clade A, member 3G	Serpina3g, 2A2, Spi2-1, Spi2/eb.1, Spi2A, spi2; serine (or cysteine) peptidase inhibitor, clade A, member 3G
ENSMUSG00000028645	6900.71	-4.51035	1.14477	-3.93995	8.14993e-05	0.00245367	4.08885	2.61018	Slc2a1	20525	GO:0005901,GO:1904659,GO:0015149,GO:0045121,GO:0005355,GO:0043621,GO:0005887,GO:0045202,GO:0005829,GO:0015749,GO:0014704,GO:0046323,GO:0016021,GO:0015911,GO:0042149,GO:0042383,GO:0030018,GO:0098708,GO:0005886,GO:0022857,GO:0031982,GO:0042802,GO:0005515,GO:0019900,GO:0070837,GO:0007417,GO:0030496,GO:0033300,GO:0016020,GO:0030864,GO:0055085,GO:0042910,GO:0016324,GO:0005911,GO:0005737,GO:0016323,GO:…	10090.ENSMUSP00000030398		solute carrier family 2 (facilitated glucose transporter), member 1	Slc2a1, Glut-1, Glut1, M100200, Rgsc200; solute carrier family 2 (facilitated glucose transporter), member 1
ENSMUSG00000001542	1279.24	-3.1784	0.806664	-3.94018	8.14204e-05	0.00245367	4.08927	2.61018	Ell2	192657	GO:0032968,GO:0005634,GO:0000791,GO:0042795,GO:0008023,GO:0000987,GO:0006368,GO:0005654	10090.ENSMUSP00000001583		elongation factor for RNA polymerase II 2	Ell2; elongation factor for RNA polymerase II 2
ENSMUSG00000046223	1079.35	-4.19652	1.06533	-3.93918	8.17617e-05	0.00245788	4.08745	2.60944	Plaur	18793	GO:0030162,GO:0005102,GO:0038195,GO:0048762,GO:0005887,GO:1905370,GO:0019899,GO:0030155,GO:0060742,GO:0090200,GO:0001934,GO:0009986,GO:0005886,GO:0005515,GO:0019904,GO:0045742,GO:0016020,GO:2001243,GO:0034112,GO:0005576,GO:0098637,GO:0043388,GO:0043066,GO:0030377,GO:2001268,GO:0031225	10090.ENSMUSP00000002284		plasminogen activator, urokinase receptor	Plaur, Cd87, u-PAR, uPAR; plasminogen activator, urokinase receptor
ENSMUSG00000010601	630.988	-4.59634	1.16699	-3.93862	8.1952e-05	0.00245991	4.08644	2.60908	Apol7a	75761	GO:0005615,GO:0043231,GO:0005254,GO:0034364,GO:0008289,GO:0034361	10090.ENSMUSP00000134864		apolipoprotein L 7a	Apol7a, 9130022K13Rik, Apol3; apolipoprotein L 7a
ENSMUSG00000117604	55.5158	-4.79723	1.21911	-3.93504	8.31817e-05	0.0024862	4.07997	2.60446	Gm33228
ENSMUSG00000015396	65.1302	2.85969	0.726733	3.93499	8.31999e-05	0.0024862	4.07988	2.60446	Cd83	12522	GO:0043372,GO:0032733,GO:0016020,GO:0032713,GO:0014070,GO:0032743,GO:0016021,GO:0009897	10090.ENSMUSP00000015540		CD83 antigen	Cd83; CD83 antigen
ENSMUSG00000049281	14.9161	2.47616	0.629201	3.9354	8.30588e-05	0.0024862	4.08061	2.60446	Scn3b	235281	GO:0001518,GO:0010460,GO:0086091,GO:0086015,GO:0016021,GO:0086002,GO:0086010,GO:0035725,GO:0030018,GO:0019871,GO:0005886,GO:0006814,GO:0086014,GO:0017080,GO:0086006,GO:0060373,GO:0086005,GO:0051899,GO:0006811,GO:0016020,GO:0010765,GO:0005244,GO:2000649,GO:0034765,GO:0005272,GO:0072659,GO:0060048,GO:0061337,GO:0060371,GO:0044325,GO:0086012	10090.ENSMUSP00000051627		sodium channel, voltage-gated, type III, beta	Scn3b, 1110001K16Rik, 4833414B02Rik, Scnb3; sodium channel, voltage-gated, type III, beta
ENSMUSG00000045314	562.525	-3.27393	0.832364	-3.93328	8.37931e-05	0.0025002	4.07679	2.60203	Sowahb	78088	GO:0003674,GO:0005575,GO:0008150	10090.ENSMUSP00000055267		sosondowah ankyrin repeat domain family member B	Sowahb, 5730467H21Rik, Ankrd56; sosondowah ankyrin repeat domain family member B
ENSMUSG00000009876	33.8149	1.99163	0.506486	3.93226	8.41517e-05	0.00250345	4.07494	2.60146	Cox4i2	84682	GO:0016491,GO:0016020,GO:0004129,GO:0005743,GO:0005751,GO:0005739,GO:0016021,GO:0031966,GO:0006123	10090.ENSMUSP00000105446		cytochrome c oxidase subunit 4I2	Cox4i2, Cox4b, CoxIV-2; cytochrome c oxidase subunit 4I2
ENSMUSG00000025466	1046.7	-1.75077	0.445198	-3.93257	8.40408e-05	0.00250345	4.07551	2.60146	Fuom	69064	GO:0016853,GO:0045665,GO:0036373,GO:0042806,GO:0048029,GO:0005575,GO:0036065,GO:0005996,GO:0060180,GO:0016857,GO:0006004	10090.ENSMUSP00000026539		fucose mutarotase	Fuom, Fucu, Le51; fucose mutarotase
ENSMUSG00000032278	359.622	-2.36363	0.601278	-3.93102	8.45878e-05	0.0025127	4.07269	2.59986	Paqr5	74090	GO:0016020,GO:0038023,GO:0005886,GO:0005496,GO:0030154,GO:0048477,GO:0016021,GO:0008289,GO:0007275	10090.ENSMUSP00000034817		progestin and adipoQ receptor family member V	Paqr5, 0610010I15Rik, mPRg; progestin and adipoQ receptor family member V
ENSMUSG00000091345	39.5361	3.18011	0.809181	3.93003	8.49345e-05	0.00251926	4.07092	2.59873	Col6a5	665033	GO:0030198,GO:0062023,GO:0005576,GO:0005581,GO:0031012,GO:0007155,GO:0030020	10090.ENSMUSP00000139398		collagen, type VI, alpha 5	Col6a5, Col29a1, EG665033, Gm7455; collagen, type VI, alpha 5
ENSMUSG00000021098	27.0567	3.36729	0.857167	3.92839	8.5517e-05	0.0025262	4.06795	2.59753	4930447C04Rik	75801	GO:0006310,GO:0007275,GO:0005694,GO:0003674,GO:0010705,GO:0007283,GO:0000801,GO:0007130,GO:0051090,GO:0048477,GO:0007129,GO:0051321	10090.ENSMUSP00000035376		RIKEN cDNA 4930447C04 gene	4930447C04Rik, 4921504I02Rik, A930035O15Rik, Six6OS, Six6as, Six6os1; RIKEN cDNA 4930447C04 gene
ENSMUSG00000053519	54.0167	3.27468	0.833732	3.92773	8.57501e-05	0.0025262	4.06677	2.59753	Kcnip1	70357	GO:1901379,GO:0047485,GO:0045760,GO:0008076,GO:0044877,GO:0005886,GO:0031234,GO:0006813,GO:0005267,GO:0043025,GO:0006811,GO:0016020,GO:0005244,GO:0005737,GO:0030425,GO:0071805,GO:0034765,GO:0042995,GO:0015459,GO:0046872,GO:0005509,GO:0044325,GO:0034705	10090.ENSMUSP00000069063		Kv channel-interacting protein 1	Kcnip1, KCHIP1, Kchip1.2; Kv channel-interacting protein 1
ENSMUSG00000023004	3786.31	2.38815	0.607884	3.92862	8.54334e-05	0.0025262	4.06837	2.59753	Tuba1b	22143	GO:0045121,GO:0003924,GO:0005525,GO:0005829,GO:0005856,GO:0005200,GO:0000166,GO:0005874,GO:0015630,GO:0031625,GO:0043209,GO:0005515,GO:0005737,GO:0071353,GO:0003725,GO:0000278,GO:0000226,GO:0005881,GO:0007017	10090.ENSMUSP00000076777		tubulin, alpha 1B	Tuba1b, Tuba2; tubulin, alpha 1B
ENSMUSG00000041607	877.505	-2.38259	0.606535	-3.9282	8.55842e-05	0.0025262	4.06761	2.59753	Mbp	17196	GO:0050771,GO:0042552,GO:2000343,GO:0002020,GO:0035633,GO:0009986,GO:0043209,GO:0034115,GO:0005886,GO:0005516,GO:0019911,GO:0033269,GO:0043025,GO:0016020,GO:1904685,GO:0032991,GO:0061024,GO:0007605,GO:0043218,GO:0005737,GO:0000165,GO:0009636,GO:0042995,GO:0071944,GO:0005634,GO:0032755,GO:0032570	10090.ENSMUSP00000046185		myelin basic protein	Mbp, Hmbpr, golli-mbp, jve, mld, shi; myelin basic protein
ENSMUSG00000001240	570.825	2.22464	0.566419	3.92754	8.58181e-05	0.0025262	4.06642	2.59753	Ramp2	54409	GO:0010628,GO:0001570,GO:0035924,GO:0006816,GO:0097647,GO:1990409,GO:0034333,GO:0032870,GO:0016021,GO:0032092,GO:0070830,GO:0008217,GO:1903143,GO:0097084,GO:0015026,GO:0070831,GO:0009986,GO:0005886,GO:0015031,GO:2000352,GO:0001525,GO:0016020,GO:0008277,GO:0005737,GO:0097643,GO:0007186,GO:0007507,GO:0006886,GO:0043235,GO:0002040,GO:0007189,GO:2001214,GO:0072659,GO:0043116,GO:0001605,GO:1990410,GO:…	10090.ENSMUSP00000122072		receptor (calcitonin) activity modifying protein 2	Ramp2; receptor (calcitonin) activity modifying protein 2
ENSMUSG00000039145	271.966	1.96384	0.500056	3.92725	8.59242e-05	0.0025262	4.06588	2.59753	Camk1d	227541	GO:0003824,GO:0010976,GO:0000166,GO:0005524,GO:0004674,GO:0005516,GO:0016301,GO:0090023,GO:0007399,GO:0032793,GO:0005737,GO:0005622,GO:0004672,GO:0018105,GO:0016740,GO:0071622,GO:0050773,GO:0008152,GO:0043066,GO:0005634,GO:0060267,GO:0043065,GO:0004683,GO:0016310,GO:0006954,GO:0050766,GO:0006468	10090.ENSMUSP00000037028		calcium/calmodulin-dependent protein kinase ID	Camk1d, A630059D12Rik, CKLiK, CaMKIdelta, E030025C11Rik, mCKLiK; calcium/calmodulin-dependent protein kinase ID
ENSMUSG00000006494	1106.12	-2.15062	0.54772	-3.92649	8.61937e-05	0.00253041	4.06452	2.59681	Pdk1	228026	GO:0008631,GO:0004740,GO:0044877,GO:0097411,GO:0045254,GO:0000166,GO:0005524,GO:0004674,GO:0005886,GO:0042802,GO:0005739,GO:0016301,GO:0035556,GO:0007166,GO:0008283,GO:0004672,GO:0018105,GO:0016740,GO:0005967,GO:0010510,GO:0016310,GO:0005975,GO:0010906,GO:0006006,GO:0006468	10090.ENSMUSP00000006669		pyruvate dehydrogenase kinase, isoenzyme 1	Pdk1, B830012B01, D530020C15Rik; pyruvate dehydrogenase kinase, isoenzyme 1
ENSMUSG00000068452	82.6482	-5.10981	1.302	-3.92457	8.68859e-05	0.00254328	4.06105	2.59461	Duox2	214593	GO:0009615,GO:0005783,GO:0005829,GO:0045177,GO:0019221,GO:0006952,GO:0043020,GO:0035264,GO:0048839,GO:0050665,GO:0009986,GO:0051591,GO:0005886,GO:0042554,GO:0042403,GO:2000147,GO:0030878,GO:0016174,GO:0030282,GO:0048855,GO:0031252,GO:0016175,GO:0090303,GO:0005509,GO:0009566,GO:0042445	10090.ENSMUSP00000050314		dual oxidase 2	Duox2, A430065P05Rik, LNOX2, NOXEF2, P138-TOX, THOX2; dual oxidase 2
ENSMUSG00000056476	58.715	2.15739	0.549703	3.92464	8.68607e-05	0.00254328	4.06118	2.59461	Med12l	329650	GO:0006357,GO:0008134,GO:0005634,GO:0016592,GO:0003712,GO:0003713,GO:0008013	10090.ENSMUSP00000127038		mediator complex subunit 12-like	Med12l, A130035F20, A630079M02, TRALPUSH; mediator complex subunit 12-like
ENSMUSG00000117104	12.3745	-4.31531	1.10005	-3.92284	8.75121e-05	0.00255757	4.05793	2.59217	Gm49893
ENSMUSG00000009394	90.8511	2.59694	0.662059	3.92252	8.76289e-05	0.00255757	4.05735	2.59217	Syn2	20965	GO:0031201,GO:0005524,GO:0007269,GO:0017156,GO:0008021,GO:0030054,GO:0043209,GO:0097091,GO:0048306,GO:0045202,GO:0005886,GO:0042802,GO:0030672,GO:0098978,GO:0098685,GO:0099504,GO:0014069,GO:0005515	10090.ENSMUSP00000009538		synapsin II	Syn2, 2900074L19Rik; synapsin II
ENSMUSG00000028873	322.727	3.78371	0.964984	3.92101	8.81784e-05	0.00255916	4.05464	2.5919	Cdca8	52276	GO:0000070,GO:0007049,GO:0005856,GO:0007080,GO:0000775,GO:0005654,GO:0051276,GO:0015630,GO:0032133,GO:0051301,GO:0005515,GO:0030496,GO:0010369,GO:0005694,GO:0032991,GO:0045171,GO:0005737,GO:0005730,GO:0005634,GO:0051233	10090.ENSMUSP00000081319		cell division cycle associated 8	Cdca8, 4831429J16Rik, BOR, Borealin, D4Ertd421e, DasraB, MESRGP; cell division cycle associated 8
ENSMUSG00000028671	862.584	-3.3462	0.853413	-3.92097	8.8194e-05	0.00255916	4.05456	2.5919	Gale	74246	GO:0016853,GO:0006012,GO:0042803,GO:0061623,GO:0005975,GO:0003974,GO:0003978,GO:0005829,GO:0019388,GO:0042802,GO:0033499	10090.ENSMUSP00000099599		galactose-4-epimerase, UDP	Gale, 2310002A12Rik; galactose-4-epimerase, UDP
ENSMUSG00000027203	416.356	3.32765	0.848648	3.92112	8.81366e-05	0.00255916	4.05484	2.5919	Dut	110074	GO:0006231,GO:0030547,GO:0005654,GO:0043254,GO:0042975,GO:0005634,GO:0032556,GO:0004170,GO:0005737,GO:0005829,GO:0042802,GO:0046081,GO:0005739,GO:0000287,GO:0006226	10090.ENSMUSP00000080767		deoxyuridine triphosphatase	Dut, 5031412I06Rik, 5133400F09Rik, D2Bwg0749e, Dutp, dUTPase; deoxyuridine triphosphatase
ENSMUSG00000104969	27.2784	-2.45213	0.625288	-3.9216	8.79644e-05	0.00255916	4.05569	2.5919	Gm43445
ENSMUSG00000024953	4403.47	-2.52469	0.644438	-3.91765	8.94149e-05	0.00259084	4.04859	2.58656	Prdx5	54683	GO:0005102,GO:0048471,GO:0031410,GO:0004601,GO:0005829,GO:0016209,GO:0016491,GO:0043027,GO:0001016,GO:0034614,GO:0008379,GO:0042744,GO:0005739,GO:0006979,GO:0005515,GO:0070995,GO:0045454,GO:2001057,GO:0051354,GO:0005782,GO:0005777,GO:0005737,GO:0060785,GO:0043066,GO:0034599,GO:0005634,GO:0051920,GO:0016480,GO:0043231,GO:0072541,GO:0032967	10090.ENSMUSP00000025904		peroxiredoxin 5	Prdx5, AOEB166, AOPP, PLP, Pmp20, Prdx6, PrxV; peroxiredoxin 5
ENSMUSG00000000305	271.977	3.22891	0.824423	3.91657	8.98171e-05	0.00259499	4.04664	2.58586	Cdh4	12561	GO:0045773,GO:0098742,GO:0098609,GO:0016020,GO:0007411,GO:0046872,GO:0007156,GO:0005887,GO:0005509,GO:0005886,GO:0045296,GO:0016342,GO:0007155,GO:0007157,GO:0016021	10090.ENSMUSP00000000314		cadherin 4	Cdh4, R-CAD, R-Cadh, Rcad; cadherin 4
ENSMUSG00000071723	96.924	2.12587	0.542755	3.91682	8.97231e-05	0.00259499	4.0471	2.58586	Gspt2	14853	GO:0000184,GO:0007049,GO:0000166,GO:0003924,GO:0018444,GO:0005525,GO:0005737,GO:0006412,GO:0003747	10090.ENSMUSP00000109523		G1 to S phase transition 2	Gspt2; G1 to S phase transition 2
ENSMUSG00000032640	413.722	2.25741	0.576529	3.91551	9.02122e-05	0.00260266	4.04473	2.58458	Chsy1	269941	GO:0051923,GO:0032580,GO:0008376,GO:0016021,GO:0050510,GO:0005794,GO:0051216,GO:0047238,GO:0030206,GO:0016020,GO:0060349,GO:0005576,GO:0016740,GO:0002063,GO:0046872,GO:0045880,GO:0030279,GO:0009954,GO:0016757	10090.ENSMUSP00000047487		chondroitin sulfate synthase 1	Chsy1, skt; chondroitin sulfate synthase 1
ENSMUSG00000041859	881.637	3.20935	0.819854	3.91454	9.05785e-05	0.00260881	4.04298	2.58356	Mcm3	17215	GO:0007049,GO:0048471,GO:0006260,GO:0071162,GO:0005654,GO:0000166,GO:0005524,GO:0005813,GO:0017116,GO:0042555,GO:0003678,GO:1902975,GO:0003677,GO:0032508,GO:0005694,GO:0000727,GO:0006270,GO:0005737,GO:0006268,GO:0006271,GO:0003697,GO:0005634,GO:0004386,GO:0016787	10090.ENSMUSP00000059192		minichromosome maintenance complex component 3	Mcm3, Mcmd, P1, P1-MCM3, p1.m; minichromosome maintenance complex component 3
ENSMUSG00000087230	58.2293	-2.65035	0.677104	-3.91425	9.06859e-05	0.00260881	4.04246	2.58356	Mroh3	76422	GO:0005737,GO:0003674,GO:0008150	10090.ENSMUSP00000130772		maestro heat-like repeat family member 3	Mroh3, 2310006M14Rik; maestro heat-like repeat family member 3
ENSMUSG00000040569	171.897	4.30915	1.10113	3.91339	9.10092e-05	0.00261062	4.04091	2.58326	Slc26a7	208890	GO:0015301,GO:0015116,GO:0005887,GO:0006821,GO:0005254,GO:0016021,GO:0008509,GO:0015701,GO:0015108,GO:0008271,GO:0005768,GO:0015106,GO:0005886,GO:0019531,GO:0006811,GO:0016020,GO:0055085,GO:0005737,GO:0016323,GO:0008272,GO:0005253,GO:0006820,GO:0001696,GO:0019532	10090.ENSMUSP00000041789		solute carrier family 26, member 7	Slc26a7; solute carrier family 26, member 7
ENSMUSG00000014453	9.2722	2.67953	0.684678	3.91355	9.09472e-05	0.00261062	4.04121	2.58326	Blk	12143	GO:0004713,GO:0005102,GO:0070667,GO:0002513,GO:0004715,GO:0005829,GO:0097028,GO:0043304,GO:0032092,GO:0000166,GO:0005524,GO:0006468,GO:0007169,GO:0005886,GO:0018108,GO:0005515,GO:0031234,GO:0031175,GO:0006974,GO:0016301,GO:0032024,GO:0016020,GO:0045087,GO:0004672,GO:0002576,GO:0030154,GO:0016740,GO:0016310,GO:0050855,GO:0002902,GO:0090330,GO:0050853,GO:0030889,GO:2000670,GO:0002431	10090.ENSMUSP00000014597		B lymphoid kinase	Blk; B lymphoid kinase
ENSMUSG00000031756	98.4256	3.51626	0.898846	3.91198	9.15438e-05	0.00261846	4.03837	2.58195	Cenpn	72155	GO:0000776,GO:0007059,GO:0005634,GO:0005694,GO:0003674,GO:0051382,GO:0000775,GO:0005654	10090.ENSMUSP00000034205		centromere protein N	Cenpn, 2610510J17Rik; centromere protein N
ENSMUSG00000030528	136.47	3.26769	0.835238	3.91228	9.14274e-05	0.00261846	4.03892	2.58195	Blm	12144	GO:0071479,GO:0006260,GO:0046632,GO:0031422,GO:0051276,GO:0001673,GO:0072711,GO:0045910,GO:0000723,GO:0003697,GO:0016787,GO:0000800,GO:0002039,GO:0000405,GO:0005829,GO:0051782,GO:0005654,GO:0044237,GO:0006281,GO:0000166,GO:0006310,GO:0043138,GO:0042802,GO:0005515,GO:0090329,GO:0070244,GO:0006974,GO:0003677,GO:0009378,GO:0051259,GO:0008270,GO:1905168,GO:0008094,GO:0016605,GO:0007095,GO:0051260,GO:…	10090.ENSMUSP00000127995		Bloom syndrome, RecQ like helicase	Blm; Bloom syndrome, RecQ like helicase
ENSMUSG00000022722	107	1.27643	0.326326	3.91152	9.17177e-05	0.0026197	4.03755	2.58175	Arl6	56297	GO:0003924,GO:0005525,GO:0005829,GO:0005856,GO:0005930,GO:0030030,GO:0016192,GO:1903441,GO:0000166,GO:0010842,GO:0005886,GO:0015031,GO:1903445,GO:0008589,GO:0005515,GO:0007420,GO:0016020,GO:0016055,GO:0097499,GO:0005737,GO:0006471,GO:0005929,GO:0042995,GO:0006886,GO:0045444,GO:0046872,GO:0061512,GO:0060271,GO:0007265	10090.ENSMUSP00000023405		ADP-ribosylation factor-like 6	Arl6, 1110018H24Rik, 2210411E14Rik, BBS3; ADP-ribosylation factor-like 6
ENSMUSG00000015533	4519.26	-4.7637	1.21854	-3.90934	9.25503e-05	0.00263972	4.03362	2.57844	Itga2	16398	GO:0048471,GO:0045184,GO:0045785,GO:0010694,GO:0050729,GO:0045178,GO:0038065,GO:0033343,GO:0016021,GO:0044877,GO:0031589,GO:0043679,GO:0098609,GO:0050927,GO:0008305,GO:0098639,GO:0034666,GO:0009986,GO:0014911,GO:0048661,GO:0005886,GO:0060100,GO:0043236,GO:0007155,GO:0043589,GO:0050966,GO:0005178,GO:0045987,GO:0038064,GO:0016020,GO:0006929,GO:0045727,GO:0033627,GO:0030424,GO:0043388,GO:0010634,GO:…	10090.ENSMUSP00000053891		integrin alpha 2	Itga2, CD49B, DX5, GPIa; integrin alpha 2
ENSMUSG00000042622	866.606	-3.98559	1.01989	-3.90787	9.31135e-05	0.00264126	4.03099	2.57819	Maff	17133	GO:1990837,GO:0000978,GO:0006357,GO:0003677,GO:0005634,GO:0000981,GO:0045604,GO:0006355,GO:0003700,GO:0035914,GO:0005739,GO:0043565,GO:0001228,GO:0090575,GO:0005654,GO:0045944,GO:0001701	10090.ENSMUSP00000094076	TF_bZIP	v-maf musculoaponeurotic fibrosarcoma oncogene family, protein F (avian)	Maff; v-maf musculoaponeurotic fibrosarcoma oncogene family, protein F (avian)
ENSMUSG00000032091	2014.73	-3.22847	0.826063	-3.90826	9.29647e-05	0.00264126	4.03168	2.57819	Tmprss4	214523	GO:0009611,GO:0005615,GO:0016020,GO:0008236,GO:0016787,GO:0045967,GO:0004252,GO:0005576,GO:0006508,GO:0005044,GO:0005886,GO:0016485,GO:0030141,GO:0046598,GO:0016021,GO:0010468,GO:0008233	10090.ENSMUSP00000034599		transmembrane protease, serine 4	Tmprss4, CAP2, mCAP2; transmembrane protease, serine 4
ENSMUSG00000044528	18.211	2.73746	0.70046	3.90809	9.30303e-05	0.00264126	4.03138	2.57819	Tram1l1	229801	GO:0030176,GO:0016020,GO:0006616,GO:0003674,GO:0005783,GO:0015031,GO:0016021,GO:0045048	10090.ENSMUSP00000062635		translocation associated membrane protein 1-like 1	Tram1l1, A830091N21Rik; translocation associated membrane protein 1-like 1
ENSMUSG00000024679	79.9261	-2.73376	0.69956	-3.90782	9.31312e-05	0.00264126	4.0309	2.57819	Ms4a6d	68774	GO:0016020,GO:0003674,GO:0005886,GO:0007166,GO:0016021,GO:0005802	10090.ENSMUSP00000025582		membrane-spanning 4-domains, subfamily A, member 6D	Ms4a6d, 1110058E16Rik, Ms4a11; membrane-spanning 4-domains, subfamily A, member 6D
ENSMUSG00000042228	3432.86	-3.22214	0.82496	-3.90581	9.39105e-05	0.0026596	4.02729	2.57518	Lyn	17096	GO:0004715,GO:0097028,GO:0001817,GO:0030097,GO:0010976,GO:0097110,GO:0008285,GO:0031625,GO:0001934,GO:0001933,GO:0070668,GO:0031175,GO:1902532,GO:0016020,GO:0004672,GO:0034136,GO:0060369,GO:0005128,GO:0050855,GO:0051279,GO:0043231,GO:0070447,GO:0030061,GO:0044325,GO:0004713,GO:0005102,GO:0045121,GO:0005829,GO:0019899,GO:0044877,GO:0034144,GO:0000166,GO:0005794,GO:0007165,GO:0007169,GO:0018108,GO:…	10090.ENSMUSP00000038838		LYN proto-oncogene, Src family tyrosine kinase	Lyn, Hck-2, p53Lyn, p56Lyn; LYN proto-oncogene, Src family tyrosine kinase
ENSMUSG00000103788	16.5471	-5.01572	1.28469	-3.90422	9.45291e-05	0.00267335	4.02443	2.57294	Gm37527
ENSMUSG00000066129	156.713	-5.49191	1.40699	-3.90329	9.4893e-05	0.00267855	4.02277	2.5721	Kndc1	76484	GO:0043025,GO:0048814,GO:0021707,GO:0001934,GO:0032045,GO:0030425,GO:0007264,GO:0005515,GO:0042995,GO:0050773,GO:0005085	10090.ENSMUSP00000050586		kinase non-catalytic C-lobe domain (KIND) containing 1	Kndc1, 2410012C07Rik, B830014K08Rik, VKIND, v-KIND, very-kind; kinase non-catalytic C-lobe domain (KIND) containing 1
ENSMUSG00000097373	45.5569	-5.15105	1.31974	-3.90307	9.49803e-05	0.00267855	4.02237	2.5721	Gm26877
ENSMUSG00000051537	18.176	2.12916	0.545625	3.90224	9.53051e-05	0.00268394	4.02088	2.57123	Gm5124	331392				nucleolar and coiled-body phosphoprotein 1 pseudogene
ENSMUSG00000030659	1995.35	-3.77674	0.968083	-3.90126	9.56932e-05	0.00268732	4.01912	2.57068	Nucb2	53322	GO:0006874,GO:0001965,GO:0005797,GO:0005783,GO:2000845,GO:0045599,GO:0005164,GO:0005794,GO:0046627,GO:0007264,GO:0046321,GO:0005615,GO:0003677,GO:0016020,GO:1901142,GO:0043951,GO:0005640,GO:0005576,GO:0005737,GO:0070093,GO:0005793,GO:0005634,GO:0046872,GO:0032099,GO:0005509,GO:0005085	10090.ENSMUSP00000032895		nucleobindin 2	Nucb2, Calnuc, Nefa, Nesfatin-1; nucleobindin 2
ENSMUSG00000031373	929.155	-2.48262	0.636326	-3.90149	9.56014e-05	0.00268732	4.01954	2.57068	Car5b	56078	GO:0016836,GO:0016829,GO:0046872,GO:0008270,GO:0005737,GO:0006730,GO:0009617,GO:0005739,GO:0004089	10090.ENSMUSP00000033739		carbonic anhydrase 5b, mitochondrial	Car5b, 7330410H16Rik, CAVB, Ca5b, CarVb, D730005F19Rik; carbonic anhydrase 5b, mitochondrial
ENSMUSG00000072653	95.5694	2.26816	0.581529	3.90033	9.60597e-05	0.00269384	4.01746	2.56963	Zfp783	232785				zinc finger protein 783
ENSMUSG00000032262	16.9179	2.73348	0.70102	3.89929	9.64756e-05	0.00270047	4.01558	2.56856	Elovl4	83603	GO:0030176,GO:0019367,GO:0016020,GO:0006631,GO:0006633,GO:0030148,GO:0016740,GO:0034626,GO:0005783,GO:0042761,GO:0006629,GO:0034625,GO:0016021,GO:0102756,GO:0005789,GO:0009922	10090.ENSMUSP00000034796		elongation of very long chain fatty acids (FEN1/Elo2, SUR4/Elo3, yeast)-like 4	Elovl4; elongation of very long chain fatty acids (FEN1/Elo2, SUR4/Elo3, yeast)-like 4
ENSMUSG00000046432	643.077	1.80101	0.46191	3.89906	9.65656e-05	0.00270047	4.01518	2.56856	Bex3	12070	GO:0008625,GO:0005102,GO:0005634,GO:0046872,GO:0007165,GO:0006915,GO:0005737,GO:0005123,GO:0005829,GO:0042802,GO:0005163	10090.ENSMUSP00000063039		brain expressed X-linked 3	Bex3, DXWsu67e, Gcap27, Nade, Ngfrap1; brain expressed X-linked 3
ENSMUSG00000001768	2924.45	-1.41983	0.364244	-3.89802	9.69816e-05	0.00270456	4.01331	2.5679	Rin2	74030408057	GO:0031267,GO:0005096,GO:2001214,GO:0030139,GO:0006897,GO:0007165,GO:0003674,GO:0010595,GO:1904906,GO:0005737,GO:0005829,GO:0005575,GO:0008150,GO:0005085	10090.ENSMUSP00000105632		Ras and Rab interactor 2,cDNA sequence BC039771	Rin2, 2010003K16Rik, 4632403N06Rik, RASSF4; Ras and Rab interactor 2 |
ENSMUSG00000048612	3155.28	-1.36196	0.349382	-3.89821	9.69073e-05	0.00270456	4.01364	2.5679	Myof	226101	GO:0030947,GO:0005901,GO:0031410,GO:0016020,GO:0005634,GO:0046872,GO:0005543,GO:0006071,GO:0055001,GO:0001778,GO:0007009,GO:0007520,GO:0005886,GO:0043231,GO:0061025,GO:0033292,GO:0034605,GO:0016021	10090.ENSMUSP00000045036		myoferlin	Myof, 2310004N10Rik, 2310051D19Rik, E030042N20Rik, Fer1l3; myoferlin
ENSMUSG00000039232	469.039	-3.04256	0.780803	-3.89671	9.75078e-05	0.00271546	4.01096	2.56616	Stx11	74732	GO:0008021,GO:0043312,GO:0000149,GO:0071346,GO:0043316,GO:0006906,GO:0043320,GO:0016021,GO:0001913,GO:0016192,GO:0005794,GO:0005484,GO:0005886,GO:0015031,GO:0012505,GO:0006887,GO:0031201,GO:0031629,GO:0048787,GO:0016020,GO:0006886,GO:0045335,GO:0048278,GO:0042267	10090.ENSMUSP00000046243		syntaxin 11	Stx11, 5830405C08Rik; syntaxin 11
ENSMUSG00000024786	9.1277	-3.91358	1.00493	-3.8944	9.84428e-05	0.00273769	4.00682	2.56262	Majin	622554	GO:0005639,GO:0003677,GO:0016020,GO:0005634,GO:0005694,GO:0003674,GO:0070197,GO:0000781,GO:0007129,GO:0016021,GO:0045141,GO:0051321	10090.ENSMUSP00000109156		membrane anchored junction protein	Majin, 1700123I01Rik; membrane anchored junction protein
ENSMUSG00000026971	2712.55	-3.64452	0.936153	-3.89309	9.89769e-05	0.00274873	4.00447	2.56087	Itgb6	16420	GO:0000902,GO:0071479,GO:0009615,GO:0030054,GO:0038023,GO:1901388,GO:0061520,GO:0016021,GO:0005654,GO:0008305,GO:0005813,GO:0002534,GO:0034685,GO:0009986,GO:0071604,GO:0060022,GO:0007155,GO:0042060,GO:0005178,GO:0016020,GO:0043129,GO:0060395,GO:0060435,GO:0033627,GO:0070166,GO:0043588,GO:0060348,GO:0043235,GO:0006955,GO:0009611,GO:0007229,GO:0010467,GO:0005925,GO:0055091,GO:0006954,GO:0007160,GO:…	10090.ENSMUSP00000028348		integrin beta 6	Itgb6, 2210409C20Rik, 4831415H04Rik; integrin beta 6
ENSMUSG00000046733	2184.55	-3.62605	0.931895	-3.89105	9.98121e-05	0.00276234	4.00082	2.55872	Gprc5a	232431	GO:0016020,GO:0030295,GO:0007165,GO:0070062,GO:0043231,GO:0005886,GO:0031982,GO:0004930,GO:0007186,GO:0005515,GO:0007175,GO:0016021,GO:0005730,GO:0043235	10090.ENSMUSP00000061062		G protein-coupled receptor, family C, group 5, member A	Gprc5a, Rai3, Raig1; G protein-coupled receptor, family C, group 5, member A
ENSMUSG00000027115	86.4969	3.31859	0.852989	3.89055	0.000100018	0.00276234	3.99992	2.55872	Kif18a	228421	GO:0000070,GO:0000776,GO:0003779,GO:0005901,GO:0005856,GO:0007018,GO:0007080,GO:0070463,GO:0005828,GO:0000166,GO:0005874,GO:0015630,GO:0005524,GO:0008017,GO:0015031,GO:0016887,GO:0070507,GO:0003777,GO:0007140,GO:0001726,GO:0005737,GO:0007019,GO:0042995,GO:0005871,GO:0072520,GO:0005634,GO:0061673,GO:1990023,GO:0051010,GO:0008574	10090.ENSMUSP00000028527		kinesin family member 18A	Kif18a, B130001M12Rik, gcd2; kinesin family member 18A
ENSMUSG00000049848	131.633	-2.41286	0.620041	-3.89144	9.96497e-05	0.00276234	4.00152	2.55872	Ceacam19	319930	GO:0003674,GO:0005575,GO:0008150	10090.ENSMUSP00000057433		carcinoembryonic antigen-related cell adhesion molecule 19	Ceacam19, C130022P09Rik, CEAL1; CEA cell adhesion molecule 19
ENSMUSG00000036086	142.904	1.93195	0.496544	3.8908	9.99136e-05	0.00276234	4.00038	2.55872	Zranb3	226409	GO:0070530,GO:0031297,GO:0036292,GO:0003824,GO:0005654,GO:0006281,GO:0000166,GO:0005524,GO:0043596,GO:0045910,GO:0004518,GO:0006974,GO:0009411,GO:0005694,GO:0036310,GO:0008152,GO:0004519,GO:0005634,GO:0004386,GO:0016787,GO:0046872,GO:0048478,GO:0004520,GO:0140658,GO:0003676	10090.ENSMUSP00000083806		zinc finger, RAN-binding domain containing 3	Zranb3, 4933425L19Rik, AH2, C730006D09; zinc finger, RAN-binding domain containing 3
ENSMUSG00000021176	28.5013	4.81462	1.23902	3.88583	0.000101979	0.00281262	3.99149	2.55089	Efcab11	78767	GO:0046872,GO:0005509	10090.ENSMUSP00000044808		EF-hand calcium binding domain 11	Efcab11, 2610021K21Rik, 2610110A13Rik; EF-hand calcium binding domain 11
ENSMUSG00000045364	266.483	-4.26195	1.09833	-3.88037	0.000104296	0.00287257	3.98173	2.54173	Ifne	230405	GO:0019221,GO:0005615,GO:0006952,GO:0042100,GO:0005132,GO:0042742,GO:0006959,GO:0043330,GO:0002323,GO:0002250,GO:0005576,GO:0033141,GO:0051607,GO:0002286,GO:0005126,GO:0005125,GO:0030183	10090.ENSMUSP00000059199		interferon epsilon	Ifne, If1ea, Ifn-tau-1, Ifne1, Ifnt1, Infe1; interferon epsilon
ENSMUSG00000048616	41.2439	3.44487	0.888034	3.87921	0.000104796	0.00287697	3.97965	2.54107	Nog	18121	GO:0010628,GO:0060302,GO:0060173,GO:0048646,GO:0060412,GO:0045668,GO:0000122,GO:0060325,GO:0007492,GO:0048168,GO:1990926,GO:0007420,GO:0007411,GO:0001706,GO:0008283,GO:0030424,GO:0071773,GO:0061312,GO:0030514,GO:0008543,GO:0060513,GO:0048706,GO:0055009,GO:0061626,GO:0070447,GO:0007224,GO:0003203,GO:0060272,GO:0001649,GO:0060676,GO:0090090,GO:0030510,GO:0042474,GO:0044877,GO:0010629,GO:0061037,GO:…	10090.ENSMUSP00000061427		noggin	Nog; noggin
ENSMUSG00000040525	2411.85	-3.11299	0.802524	-3.879	0.000104886	0.00287697	3.97928	2.54107	Cblc	80794	GO:0045121,GO:0030971,GO:0007175,GO:0000151,GO:0007165,GO:0004842,GO:0005154,GO:0005886,GO:0017124,GO:0023051,GO:0047690,GO:0006511,GO:0007166,GO:0016740,GO:0001784,GO:0042059,GO:0043407,GO:0046872,GO:0061630,GO:0005509,GO:0016567	10090.ENSMUSP00000039955		Casitas B-lineage lymphoma c	Cblc, 2310076I21Rik, 2310079L19Rik, Cbl3; Casitas B-lineage lymphoma c
ENSMUSG00000025776	67.5187	2.08802	0.538207	3.87958	0.000104636	0.00287697	3.98032	2.54107	Crispld1	83691	GO:0005615,GO:0060325,GO:0003674,GO:0005576,GO:0061484	10090.ENSMUSP00000092686		cysteine-rich secretory protein LCCL domain containing 1	Crispld1, Cocoacrisp, Lcrisp1; cysteine-rich secretory protein LCCL domain containing 1
ENSMUSG00000030263	304.67	-3.60353	0.929216	-3.87804	0.000105303	0.00288448	3.97756	2.53993	Irag2	16970	GO:0030176,GO:0016020,GO:0005634,GO:0005694,GO:0007338,GO:0005783,GO:0005737,GO:0005856,GO:0006997,GO:0008017,GO:0005515,GO:0002376,GO:0016021,GO:0005789,GO:0005635	10090.ENSMUSP00000032396		inositol 1,4,5-triphosphate receptor associated 2	Irag2, D6Int3, D6Int4, D6Int5, D6Int7, D6Int8, Jaw1, Lrmp; inositol 1,4,5-triphosphate receptor associated 2
ENSMUSG00000112234	8.06887	-3.94562	1.01766	-3.87715	0.000105686	0.00288707	3.97598	2.53954	Gm48427
ENSMUSG00000029380	342.758	-5.91521	1.52636	-3.87538	0.000106457	0.00289236	3.97283	2.53875	Cxcl1	14825	GO:0045236,GO:0070965,GO:0043268,GO:0071222,GO:0007204,GO:0008083,GO:0030593,GO:0006952,GO:0070098,GO:0002526,GO:0005615,GO:0010765,GO:1902035,GO:0061844,GO:0005576,GO:0006935,GO:0005125,GO:0032930,GO:0008009,GO:0006955,GO:0006954	10090.ENSMUSP00000031327		chemokine (C-X-C motif) ligand 1	Cxcl1, Fsp, Gro1, KC, Mgsa, N51, Scyb1, gro; chemokine (C-X-C motif) ligand 1
ENSMUSG00000049556	38.0414	3.52273	0.908912	3.87576	0.000106291	0.00289236	3.97351	2.53875	Lingo1	235402	GO:0048715,GO:0005615,GO:0016020,GO:0043491,GO:0005886,GO:0005154,GO:0005515,GO:0031175,GO:0016021,GO:0031012,GO:0021954	10090.ENSMUSP00000059050		leucine rich repeat and Ig domain containing 1	Lingo1, 4930471K13Rik, LERN1, LINGO-1, Lrrn6a, UNQ201; leucine rich repeat and Ig domain containing 1
ENSMUSG00000029822	5550.36	-3.18223	0.821134	-3.8754	0.000106448	0.00289236	3.97286	2.53875	Osbpl3	71720	GO:0006869,GO:0016020,GO:0005634,GO:0015248,GO:0031965,GO:0015485,GO:0005783,GO:0005737,GO:0005829,GO:0005886,GO:0032934,GO:0043231,GO:0097038,GO:0042995,GO:0008289	10090.ENSMUSP00000110112		oxysterol binding protein-like 3	Osbpl3, 1200014M06Rik, 6720421I08Rik, A530055M08, ORP-3, ORP3, OSBP3; oxysterol binding protein-like 3
ENSMUSG00000023039	9168.9	-2.45591	0.633566	-3.87633	0.000106044	0.00289236	3.97451	2.53875	Krt7	110310	GO:0045095,GO:0045109,GO:0005882,GO:0030280,GO:0005737,GO:0031424,GO:0005515	10090.ENSMUSP00000069900		keratin 7	Krt7, D15Wsu77e, K7, Krt2-7; keratin 7
ENSMUSG00000029314	731.426	-3.31515	0.855519	-3.87501	0.00010662	0.00289287	3.97216	2.53867	Gpat3	231510	GO:0019432,GO:0016020,GO:0005789,GO:0008654,GO:0016746,GO:0006072,GO:0005783,GO:0004366,GO:0032006,GO:0005515,GO:0006629,GO:0016740,GO:0016021,GO:0003841,GO:0102420	10090.ENSMUSP00000031255		glycerol-3-phosphate acyltransferase 3	Gpat3, 1-AGPAT, 1-AGPAT_9, 4933407I02Rik, 4933408F15, A230097K15Rik, AGPAT_10, Agpat9, GPAT-3, mGPAT3; glycerol-3-phosphate acyltransferase 3
ENSMUSG00000067212	5366.44	-3.32306	0.858082	-3.87266	0.000107653	0.00291695	3.96798	2.53507	H2-T23	15040	GO:0005765,GO:0002474,GO:0005102,GO:0042803,GO:0005769,GO:0001916,GO:0042288,GO:0005783,GO:0002376,GO:0046979,GO:0016021,GO:0030670,GO:0046703,GO:0046978,GO:0002489,GO:0048839,GO:0009986,GO:0033106,GO:0005886,GO:0042802,GO:0042608,GO:0005615,GO:0016020,GO:0002486,GO:0002476,GO:0031901,GO:0071556,GO:0042612,GO:0000139,GO:0042605,GO:0042610,GO:0071889,GO:0006955,GO:0030881,GO:0032398,GO:0009897	10090.ENSMUSP00000099739		histocompatibility 2, T region locus 23	H2-T23, 37b, 37c, H-2T23, H2-K1, H2-Qa1, Qa-1, Qa-1(b), Qa1, Qed-1, T18c, T18c(37), T23b, T23d; histocompatibility 2, T region locus 23
ENSMUSG00000024784	6.56654	-3.64803	0.942219	-3.87174	0.000108062	0.00292408	3.96633	2.53401	Gpha2	170458	GO:0005615,GO:0005179,GO:0005576,GO:0007166,GO:0051427,GO:0031531,GO:0046982,GO:0007189	10090.ENSMUSP00000025698		glycoprotein hormone alpha 2	Gpha2, GPA2, zsig51; glycoprotein hormone alpha 2
ENSMUSG00000001517	337.72	3.5654	0.9212	3.87038	0.000108665	0.00293643	3.96391	2.53218	Foxm1	14235	GO:0000977,GO:0001570,GO:0007049,GO:0043565,GO:2000781,GO:0006281,GO:0019901,GO:0000122,GO:0046578,GO:0008284,GO:0005515,GO:0006974,GO:0000976,GO:0001889,GO:0003677,GO:0042127,GO:0006355,GO:0051726,GO:0090344,GO:0000086,GO:0006357,GO:0006978,GO:0032873,GO:0045892,GO:0005634,GO:0045893,GO:2000377,GO:0003700,GO:0045944	10090.ENSMUSP00000073041	Fork_head	forkhead box M1	Foxm1, Fkh16, Foxm1b, HFH-11B, MPHOSPH2, Mpm2, WIN; forkhead box M1
ENSMUSG00000042606	325.042	2.58571	0.668162	3.86988	0.000108889	0.00293854	3.96302	2.53187	Hirip3	233876	GO:0005634,GO:0003674,GO:0008150,GO:0005730,GO:0005654	10090.ENSMUSP00000035535		HIRA interacting protein 3	Hirip3, B130036O03; HIRA interacting protein 3
ENSMUSG00000031292	123.055	1.44939	0.374608	3.86909	0.000109242	0.00294409	3.96161	2.53105	Cdkl5	382253	GO:0045773,GO:0048471,GO:0045202,GO:0005856,GO:0099175,GO:0036064,GO:0005654,GO:0050775,GO:0000166,GO:0005524,GO:0005813,GO:0004674,GO:0098978,GO:0043547,GO:0060999,GO:0044294,GO:1902017,GO:0004693,GO:0016301,GO:0005737,GO:0097542,GO:0004672,GO:0001764,GO:0016740,GO:0042995,GO:0050773,GO:0046777,GO:0031267,GO:0005634,GO:0016310,GO:0032587,GO:0034504,GO:0032839,GO:0006468	10090.ENSMUSP00000084342		cyclin-dependent kinase-like 5	Cdkl5, Stk9; cyclin dependent kinase like 5
ENSMUSG00000092600	64.6244	-4.20157	1.08619	-3.86818	0.000109652	0.00295118	3.95998	2.53	Gm20442
ENSMUSG00000054161	452.414	-4.77599	1.23499	-3.86723	0.000110078	0.00295781	3.9583	2.52903	Fam83e	73813	GO:0007165,GO:0005575,GO:0019901	10090.ENSMUSP00000114397		family with sequence similarity 83, member E	Fam83e, 4930403C10Rik; family with sequence similarity 83, member E
ENSMUSG00000050192	104.052	1.84684	0.477592	3.86698	0.000110193	0.00295781	3.95785	2.52903	Eif5a2	208691	GO:0016020,GO:0051028,GO:0005634,GO:0003723,GO:0043022,GO:0003746,GO:0005643,GO:0045901,GO:0005783,GO:0005737,GO:0015031,GO:0043231,GO:0006412,GO:0006414,GO:0045905	10090.ENSMUSP00000050289		eukaryotic translation initiation factor 5A2	Eif5a2, 9630038B20, eIF5AII; eukaryotic translation initiation factor 5A2
ENSMUSG00000113136	16.5372	-4.41011	1.14081	-3.86577	0.000110741	0.00296656	3.95569	2.52775	Gm19951	105245440				predicted gene, 19951
ENSMUSG00000097768	251.77	2.82039	0.729642	3.86545	0.000110887	0.00296656	3.95512	2.52775	2310043M15Rik	102633000	GO:0003674,GO:0005575,GO:0008150			RIKEN cDNA 2310043M15 gene
ENSMUSG00000033880	6575.65	-2.20101	0.569431	-3.86528	0.000110963	0.00296656	3.95482	2.52775	Lgals3bp	19039	GO:0005615,GO:0016020,GO:0005576,GO:0005044,GO:0005515,GO:0007155	10090.ENSMUSP00000035579		lectin, galactoside-binding, soluble, 3 binding protein	Lgals3bp, 90K, CyCAP, MAC-2BP, Ppicap, Tango10b; lectin, galactoside-binding, soluble, 3 binding protein
ENSMUSG00000039814	27.8737	3.5769	0.925496	3.86484	0.000111161	0.0029679	3.95405	2.52755	Xkr5	319581	GO:0016020,GO:0043652,GO:0003674,GO:1902742,GO:0005886,GO:0070782,GO:0016021	10090.ENSMUSP00000093089		X-linked Kx blood group related 5	Xkr5, 5430438H03Rik, XRG5; X-linked Kx blood group related 5
ENSMUSG00000031901	183.881	1.00073	0.259145	3.86166	0.000112619	0.00300282	3.94839	2.52247	Dus2	66369	GO:0016491,GO:0003725,GO:0102264,GO:0003824,GO:0008033,GO:0004860,GO:0005783,GO:0005737,GO:0005829,GO:0017150,GO:0060548,GO:0005739,GO:0000049,GO:0050660,GO:0003723,GO:0070402,GO:0010181,GO:0002943	10090.ENSMUSP00000034375		dihydrouridine synthase 2	Dus2, 2310016K04Rik, Dus2l; dihydrouridine synthase 2
ENSMUSG00000027913	9.94235	-4.77158	1.2368	-3.85799	0.000114323	0.00303614	3.94187	2.51768	Crct1	74175	GO:0005515	10090.ENSMUSP00000029521		cysteine-rich C-terminal 1	Crct1, 2300002G24Rik, Nice-1; cysteine-rich C-terminal 1
ENSMUSG00000034792	104.037	-4.08198	1.05801	-3.85816	0.000114245	0.00303614	3.94216	2.51768	Gna15	14676	GO:0031683,GO:0001508,GO:0000166,GO:0016020,GO:0046872,GO:0003924,GO:0007165,GO:0007200,GO:0005525,GO:0060158,GO:0005834,GO:0007186,GO:0001664,GO:0007188,GO:0019001,GO:0051482	10090.ENSMUSP00000049175		guanine nucleotide binding protein, alpha 15	Gna15, G[a]15, Galpha15, Hg1l; guanine nucleotide binding protein, alpha 15
ENSMUSG00000050410	245.815	3.14756	0.815773	3.85838	0.00011414	0.00303614	3.94256	2.51768	Tcf19	106795	GO:0044342,GO:0010468,GO:0005634,GO:0000082	10090.ENSMUSP00000125167	Others	transcription factor 19	Tcf19, 5730403J10Rik; transcription factor 19
ENSMUSG00000074892	180.913	-4.87241	1.26326	-3.85702	0.000114778	0.00304019	3.94014	2.5171	B3galt5	93961	GO:0016757,GO:0016020,GO:0008194,GO:0005794,GO:0006486,GO:0008499,GO:0006629,GO:0009617,GO:0000139,GO:0016740,GO:0016758,GO:0016021	10090.ENSMUSP00000109431		UDP-Gal:betaGlcNAc beta 1,3-galactosyltransferase, polypeptide 5	B3galt5, 1190002B21Rik, b3Galt-V; UDP-Gal:betaGlcNAc beta 1,3-galactosyltransferase, polypeptide 5
ENSMUSG00000022026	60.9703	-4.32176	1.12046	-3.85713	0.000114724	0.00304019	3.94034	2.5171	Olfm4	380924	GO:0005615,GO:0048471,GO:0042581,GO:0005198,GO:0007165,GO:0032991,GO:0045171,GO:0050777,GO:0005576,GO:0005829,GO:0005886,GO:0045296,GO:1900026,GO:0005739,GO:0005515,GO:0007155,GO:0005654,GO:0043124	10090.ENSMUSP00000086112		olfactomedin 4	Olfm4, GC1, GW112, Gm296, Gm913, OlfD, pPD4; olfactomedin 4
ENSMUSG00000028673	2896.59	-1.71434	0.444725	-3.85483	0.00011581	0.00306347	3.93625	2.51379	Fuca1	71665	GO:0008152,GO:0016139,GO:0004560,GO:0005764,GO:0016787,GO:0015928,GO:0016798,GO:0030246,GO:0005975,GO:0006629,GO:0006004	10090.ENSMUSP00000030434		fucosidase, alpha-L- 1, tissue	Fuca1, 0610006A03Rik, 9530055J05Rik, Afuc, Fuca; fucosidase, alpha-L- 1, tissue
ENSMUSG00000027593	3736.34	1.02399	0.265772	3.85288	0.000116739	0.0030799	3.93279	2.51146	Raly	19383	GO:0006397,GO:0005634,GO:0008380,GO:0005681,GO:1903506,GO:0042632,GO:0003712,GO:0005515,GO:0071013,GO:0003723,GO:0003676	10090.ENSMUSP00000058105		hnRNP-associated with lethal yellow	Raly, Merc; hnRNP-associated with lethal yellow
ENSMUSG00000024401	240.147	-4.48827	1.16511	-3.85223	0.000117047	0.00308397	3.93164	2.51089	Tnf	21926	GO:0010628,GO:0043123,GO:1904996,GO:0009615,GO:0045668,GO:0030141,GO:0071803,GO:0045930,GO:0051092,GO:0000122,GO:0001819,GO:0005164,GO:0001934,GO:2001240,GO:0001891,GO:0034116,GO:0048661,GO:0009986,GO:0002719,GO:0002637,GO:0043410,GO:0016020,GO:0046325,GO:0051173,GO:0043068,GO:0060693,GO:1900222,GO:0050807,GO:0005125,GO:0045670,GO:0045892,GO:0050901,GO:0050995,GO:0008630,GO:0032731,GO:0043065,GO:…	10090.ENSMUSP00000025263		tumor necrosis factor	Tnf, DIF, TNF-a, TNF-alpha, TNFSF2, TNFalpha, Tnfa, Tnfsf1a, Tnlg1f; tumor necrosis factor
ENSMUSG00000044912	38.6539	-5.59098	1.45166	-3.85144	0.000117426	0.0030899	3.93024	2.51006	Syt16	238266	GO:0005543,GO:0005544,GO:0042802,GO:0005515,GO:0016021,GO:0006887	10090.ENSMUSP00000106081		synaptotagmin XVI	Syt16, Strep14, Syt14l, syt14r; synaptotagmin XVI
ENSMUSG00000032291	12.2913	4.82714	1.25372	3.85026	0.000117992	0.00310006	3.92815	2.50863	Crabp1	12903	GO:0005501,GO:0005634,GO:0016918,GO:0034653,GO:0005504,GO:0001972,GO:0005737,GO:0005829,GO:0019841,GO:0015908,GO:0008289	10090.ENSMUSP00000034830		cellular retinoic acid binding protein I	Crabp1, CRABP-I, Crabp-1, CrabpI, Rbp-5; cellular retinoic acid binding protein I
ENSMUSG00000063851	193.118	-3.67755	0.955209	-3.84999	0.000118121	0.00310006	3.92767	2.50863	Rnf183	76072	GO:0005765,GO:0005764,GO:0005783,GO:0016021,GO:0005794,GO:0033106,GO:0005515,GO:0030176,GO:0016020,GO:1902237,GO:0006915,GO:0016740,GO:0034976,GO:0061630,GO:0046872,GO:0051865,GO:0000209,GO:0016567,GO:0005789	10090.ENSMUSP00000103079		ring finger protein 183	Rnf183, 5830442J12Rik; ring finger protein 183
ENSMUSG00000067389	11.3079	4.2084	1.09348	3.84862	0.000118787	0.00310517	3.92523	2.50791	Gm17080
ENSMUSG00000032068	31628.3	-3.52955	0.916987	-3.84908	0.000118563	0.00310517	3.92605	2.50791	Plet1	76509	GO:0016020,GO:0016324,GO:0005886,GO:0035313,GO:0001953,GO:0030154,GO:0031225,GO:0009897,GO:0030335	10090.ENSMUSP00000110118		placenta expressed transcript 1	Plet1, 0610037B23Rik, 1600029D21Rik; placenta expressed transcript 1
ENSMUSG00000004864	3551.88	-2.95727	0.768361	-3.8488	0.000118698	0.00310517	3.92556	2.50791	Mapk13	26415	GO:0007049,GO:0070301,GO:0072740,GO:1903936,GO:0004707,GO:0005654,GO:0000166,GO:0051403,GO:0005524,GO:0006970,GO:0004674,GO:0072709,GO:0016301,GO:0071347,GO:0035556,GO:0005737,GO:0004672,GO:0000165,GO:0018105,GO:0016740,GO:0034644,GO:0005634,GO:0016310,GO:0032755,GO:0006468	10090.ENSMUSP00000004986		mitogen-activated protein kinase 13	Mapk13, SAPK4, Serk4; mitogen-activated protein kinase 13
ENSMUSG00000026784	100.551	1.38738	0.360518	3.84831	0.000118935	0.00310517	3.92469	2.50791	Pdss1	56075	GO:0046872,GO:0000010,GO:0006744,GO:0004659,GO:0008299,GO:0005739,GO:0005515,GO:0006629,GO:0016740,GO:1990234,GO:0050347,GO:0046982,GO:0097269	10090.ENSMUSP00000055689		prenyl (solanesyl) diphosphate synthase, subunit 1	Pdss1, 2610203G20Rik, 2700031G06Rik, TPT, TPT_1, Tprt, mDLP1, mSPS1; prenyl (solanesyl) diphosphate synthase, subunit 1
ENSMUSG00000035681	524.196	-4.06509	1.05649	-3.84775	0.000119208	0.00310824	3.9237	2.50749	Kcnc2	268345	GO:0044325,GO:0005251,GO:0030054,GO:0005216,GO:0099508,GO:0005887,GO:0005249,GO:0045202,GO:1901381,GO:0030673,GO:0008076,GO:0043204,GO:0016021,GO:0045211,GO:0051291,GO:0032590,GO:0034220,GO:0043005,GO:0005886,GO:0032809,GO:0031982,GO:0038060,GO:0005515,GO:0006813,GO:0005267,GO:0097237,GO:0043025,GO:0001508,GO:0006811,GO:0016020,GO:0071732,GO:0055085,GO:0005244,GO:0016324,GO:0043195,GO:0016323,GO:…	10090.ENSMUSP00000089814		potassium voltage gated channel, Shaw-related subfamily, member 2	Kcnc2, B230117I07, KShIIIA, Kv3.2; potassium voltage gated channel, Shaw-related subfamily, member 2
ENSMUSG00000036295	15.0942	4.19751	1.09131	3.84631	0.000119912	0.00311849	3.92114	2.50606	Lrrn3	16981	GO:0005615,GO:0016020,GO:0001934,GO:0005886,GO:0030131,GO:0031012,GO:0016021,GO:0051965,GO:0044877	10090.ENSMUSP00000043818		leucine rich repeat protein 3, neuronal	Lrrn3, NLRR-3; leucine rich repeat protein 3, neuronal
ENSMUSG00000038457	35.6522	2.79457	0.726504	3.8466	0.000119769	0.00311849	3.92166	2.50606	Tmem255b	272465	GO:0016020,GO:0003674,GO:0008150,GO:0005575,GO:0016021	10090.ENSMUSP00000130504		transmembrane protein 255B	Tmem255b, Fam70b, Gm687; transmembrane protein 255B
ENSMUSG00000028048	1308.77	-2.43151	0.632335	-3.84528	0.000120415	0.00312752	3.91932	2.5048	Gba	14466	GO:0005765,GO:0005764,GO:0006629,GO:0033574,GO:0035745,GO:0033077,GO:0000423,GO:0048469,GO:1905037,GO:0016020,GO:0021859,GO:0016798,GO:0006665,GO:0032006,GO:0071548,GO:0009267,GO:0031333,GO:0016787,GO:0048872,GO:0006680,GO:0016757,GO:0032436,GO:0005102,GO:0050295,GO:0071425,GO:0008340,GO:0019915,GO:0005783,GO:0005124,GO:1901805,GO:0005794,GO:0009268,GO:0005515,GO:0008422,GO:0007417,GO:0030259,GO:…	10090.ENSMUSP00000130660		glucosidase, beta, acid	Gba, GBA1, GC, GCase, GLUC, betaGC; glucosidase, beta, acid
ENSMUSG00000106957	14.4849	4.62433	1.20326	3.84316	0.000121459	0.00315054	3.91557	2.50161	Gm43085
ENSMUSG00000022875	12.9188	-4.44129	1.15577	-3.8427	0.000121687	0.00315238	3.91476	2.50136	Kng1	16644	GO:0042311,GO:0005102,GO:0031640,GO:0007599,GO:0030195,GO:0007162,GO:0043204,GO:0007204,GO:0062023,GO:0002020,GO:0030414,GO:0010951,GO:0005615,GO:0004869,GO:0061844,GO:0005576,GO:0004866,GO:0007596,GO:0045861,GO:0006954,GO:0043231,GO:0010466	10090.ENSMUSP00000023589		kininogen 1	Kng1, Kng; kininogen 1
ENSMUSG00000027485	11.9619	4.59787	1.19664	3.8423	0.000121884	0.00315252	3.91405	2.50134	Bpifb1	228801	GO:0034144,GO:0005615,GO:0045087,GO:0005576,GO:0002227,GO:0002376,GO:0008289	10090.ENSMUSP00000080501		BPI fold containing family B, member 1	Bpifb1, Lplunc1; BPI fold containing family B, member 1
ENSMUSG00000021396	51.473	2.39683	0.62384	3.84206	0.000122007	0.00315252	3.91362	2.50134	Nxnl2	75124	GO:0007600,GO:0007601,GO:0045494,GO:0007608	10090.ENSMUSP00000021828		nucleoredoxin-like 2	Nxnl2, 4930519N16Rik, Rdcvf2; nucleoredoxin-like 2
ENSMUSG00000022408	94.4733	-3.10671	0.808843	-3.84094	0.000122566	0.00316289	3.91163	2.49992	Fam83f	213956	GO:0007165,GO:0005575,GO:0019901	10090.ENSMUSP00000023044		family with sequence similarity 83, member F	Fam83f; family with sequence similarity 83, member F
ENSMUSG00000038260	1510.98	-1.451	0.377812	-3.84054	0.000122763	0.00316391	3.91093	2.49978	Trpm4	68667	GO:0051289,GO:0071318,GO:0044214,GO:0034706,GO:0006816,GO:0005216,GO:0005887,GO:0005783,GO:0005829,GO:0045668,GO:0086048,GO:0010460,GO:0002376,GO:0005261,GO:0016925,GO:0016021,GO:0007204,GO:0045907,GO:0005654,GO:0086091,GO:1903949,GO:0000166,GO:0005227,GO:0005524,GO:0005794,GO:0045600,GO:0034220,GO:0090263,GO:0008284,GO:0042310,GO:0005886,GO:0042802,GO:0042391,GO:0035774,GO:0005516,GO:0043025,GO:…	10090.ENSMUSP00000040367		transient receptor potential cation channel, subfamily M, member 4	Trpm4, 1110030C19Rik, LTRPC4, LTrpC-4, TRPM4B; transient receptor potential cation channel, subfamily M, member 4
ENSMUSG00000022394	241.171	1.42633	0.3715	3.83938	0.000123346	0.00317486	3.90887	2.49828	L3mbtl2	214669	GO:0045892,GO:0035067,GO:0010629,GO:0005634,GO:0003682,GO:0042393,GO:0046872,GO:0048863,GO:0006325,GO:0008270,GO:1990841,GO:0035064,GO:0005515,GO:0031062,GO:0006355,GO:0072089,GO:0007398	10090.ENSMUSP00000023029		L3MBTL2 polycomb repressive complex 1 subunit	L3mbtl2, 4732493N06Rik, M4mbt; L3MBTL2 polycomb repressive complex 1 subunit
ENSMUSG00000005410	625.926	3.70024	0.963904	3.83881	0.000123634	0.0031782	3.90786	2.49782	Mcm5	17218	GO:0007049,GO:0006260,GO:0071162,GO:0005654,GO:0000166,GO:0005524,GO:0017116,GO:0042555,GO:0043138,GO:0003678,GO:0003677,GO:0032508,GO:0005694,GO:0000727,GO:0006270,GO:0005737,GO:0006268,GO:0003688,GO:0003697,GO:0005634,GO:0004386,GO:0016787	10090.ENSMUSP00000126135		minichromosome maintenance complex component 5	Mcm5, Cdc46, Mcmd5, P1-CDC46; minichromosome maintenance complex component 5
ENSMUSG00000012705	618.298	-6.80757	1.77365	-3.83816	0.000123961	0.00317899	3.90671	2.49771	Retn	57264	GO:0005615,GO:0045444,GO:0050806,GO:0005634,GO:0005179,GO:0005576,GO:0014911,GO:0010714,GO:0048661,GO:2000252,GO:2000872,GO:0032868	10090.ENSMUSP00000133024		resistin	Retn, ADSF, Fizz3, Rstn, Xcp4; resistin
ENSMUSG00000074259	68.0717	2.67493	0.696939	3.83812	0.000123982	0.00317899	3.90664	2.49771	Gramd2	546134	GO:2001256,GO:0016020,GO:0008289,GO:0005546,GO:0061817,GO:0005783,GO:0005886,GO:0035091,GO:0031234,GO:0044232,GO:0016021,GO:0031227	10090.ENSMUSP00000096258		GRAM domain containing 2	Gramd2a, Gramd2; GRAM domain containing 2A
ENSMUSG00000033342	7.59704	4.0505	1.0555	3.83751	0.00012429	0.00318281	3.90556	2.49719	Plppr5	75769	GO:0016020,GO:0042577,GO:0008195,GO:0016787,GO:0007165,GO:0006644,GO:0005887,GO:0046839,GO:0005886,GO:0051491,GO:0016021,GO:0010976	10090.ENSMUSP00000045121		phospholipid phosphatase related 5	Plppr5, 4833424O15Rik, Lppr5, PRG-5, Pap2d; phospholipid phosphatase related 5
ENSMUSG00000048003	35.3841	-2.55869	0.66695	-3.83641	0.000124848	0.00318896	3.90362	2.49635	Catsper4	329954	GO:0048240,GO:0006816,GO:0005216,GO:0030317,GO:0016021,GO:0005227,GO:0005886,GO:0006814,GO:0005515,GO:0007275,GO:0006811,GO:0016020,GO:0055085,GO:0036128,GO:0001669,GO:0005244,GO:0031514,GO:0097228,GO:0030154,GO:0005929,GO:0034765,GO:0042995,GO:0007283,GO:0005262,GO:0005245	10090.ENSMUSP00000051694		cation channel, sperm associated 4	Catsper4, 4933412L05; cation channel, sperm associated 4
ENSMUSG00000037813	64.1956	3.93899	1.02689	3.83583	0.000125139	0.00319151	3.90261	2.496	D630003M21Rik	228846	GO:0003674,GO:0005575,GO:0008150	10090.ENSMUSP00000040546		RIKEN cDNA D630003M21 gene	D630003M21Rik; RIKEN cDNA D630003M21 gene
ENSMUSG00000039476	76.6406	1.79785	0.468728	3.83558	0.000125266	0.00319151	3.90217	2.496	Prrx2	20204	GO:0000977,GO:0000978,GO:0048704,GO:0030326,GO:0042474,GO:0045944,GO:0051216,GO:0001228,GO:0048701,GO:0007275,GO:1990837,GO:0003677,GO:0000981,GO:0016251,GO:0042472,GO:0006355,GO:0006357,GO:0048844,GO:0005634,GO:0045880,GO:0071837,GO:0002053	10090.ENSMUSP00000040332	Homeobox	paired related homeobox 2	Prrx2, Prx2, S8; paired related homeobox 2
ENSMUSG00000104420	24.5688	3.33954	0.8709	3.83459	0.000125776	0.00319637	3.9004	2.49534	E230020A03Rik
ENSMUSG00000030587	448.162	-2.64783	0.69047	-3.83482	0.000125655	0.00319637	3.90082	2.49534	2200002D01Rik	72275	GO:0005654,GO:0005634,GO:0003674,GO:0005829,GO:0008150,GO:0005886,GO:0005730	10090.ENSMUSP00000032808		RIKEN cDNA 2200002D01 gene	2200002D01Rik, 2010005J02Rik, H2RSP, IMUP, IMUP-1, IMUP-2; RIKEN cDNA 2200002D01 gene
ENSMUSG00000031442	286.447	2.06223	0.537929	3.83365	0.000126257	0.00320452	3.89875	2.49424	Mcf2l	17207	GO:0016020,GO:0007266,GO:0005085,GO:0005545,GO:0035556,GO:0012505,GO:0005886,GO:0005737,GO:0019898,GO:0035091,GO:0005515,GO:0031234,GO:0030027,GO:0035025,GO:0008289,GO:0045944	10090.ENSMUSP00000106500		mcf.2 transforming sequence-like	Mcf2l, C130040G20Rik, Dbs, Ost, mKIAA0362; mcf.2 transforming sequence-like
ENSMUSG00000021485	66.7344	3.78349	0.988005	3.82942	0.000128445	0.00325584	3.89128	2.48734	Mxd3	17121	GO:0000122,GO:0000977,GO:0003677,GO:0000978,GO:0001227,GO:0005634,GO:0000981,GO:0006357,GO:0045892,GO:0046983,GO:0005515,GO:0090575	10090.ENSMUSP00000021941	bHLH	Max dimerization protein 3	Mxd3, 4631412E13Rik, Mad3, bHLHc13; Max dimerization protein 3
ENSMUSG00000032572	6861.09	3.21552	0.839783	3.82898	0.000128674	0.00325584	3.89051	2.48734	Col6a4	68553	GO:0030198,GO:0062023,GO:0032991,GO:0005576,GO:0005518,GO:0005581,GO:0031012,GO:0007155,GO:0030020	10090.ENSMUSP00000112472		collagen, type VI, alpha 4	Col6a4, 1110001D15Rik, Dvwa, EG235580, Vwa6; collagen, type VI, alpha 4
ENSMUSG00000022704	417.181	1.49215	0.389715	3.82881	0.000128766	0.00325584	3.8902	2.48734	Qtrt2	106248	GO:0016020,GO:0042803,GO:0046872,GO:0032991,GO:0005741,GO:0008033,GO:0008270,GO:0008479,GO:0005737,GO:0016763,GO:0006400,GO:0005739,GO:0005515,GO:1990234,GO:0101030,GO:0046982	10090.ENSMUSP00000023387		queuine tRNA-ribosyltransferase accessory subunit 2	Qtrt2, 3110012M05Rik, 4930470H18Rik, Qrtr2, Qtrtd1; queuine tRNA-ribosyltransferase accessory subunit 2
ENSMUSG00000025059	1091.85	-4.13837	1.08117	-3.82768	0.000129356	0.00326664	3.88821	2.4859	Gk	14933	GO:0006071,GO:0006072,GO:0005829,GO:0045471,GO:0000166,GO:0042393,GO:0005524,GO:0046167,GO:0005739,GO:0016301,GO:0042593,GO:0006641,GO:0016020,GO:0004370,GO:0005737,GO:0016773,GO:0016740,GO:0019217,GO:0005634,GO:0016310,GO:0005741,GO:0005975	10090.ENSMUSP00000119564		glycerol kinase	Gk, D930012N15Rik, Gyk; glycerol kinase
ENSMUSG00000038074	196.877	1.92903	0.504026	3.82726	0.00012958	0.00326818	3.88746	2.48569	Fkbp14	231997	GO:0016853,GO:0046872,GO:0005509,GO:0005783,GO:0003755	10090.ENSMUSP00000046070		FK506 binding protein 14	Fkbp14, FKBP-14, FKBP22; FK506 binding protein 14
ENSMUSG00000054555	271.265	2.50477	0.654562	3.82664	0.000129904	0.00327224	3.88638	2.48515	Adam12	11489	GO:0016020,GO:0008237,GO:0046872,GO:0016787,GO:0006508,GO:0045766,GO:0005886,GO:0004222,GO:0017124,GO:0005515,GO:0007155,GO:0016021,GO:0005654,GO:0008233	10090.ENSMUSP00000065213		a disintegrin and metallopeptidase domain 12 (meltrin alpha)	Adam12, Mltna; a disintegrin and metallopeptidase domain 12 (meltrin alpha)
ENSMUSG00000079055	9.13738	3.04714	0.796374	3.82626	0.000130103	0.00327314	3.88571	2.48503	Slc8a3	110893	GO:0006874,GO:0048471,GO:0031226,GO:0006816,GO:0030054,GO:0098703,GO:0005887,GO:0043197,GO:1990034,GO:0005783,GO:0045202,GO:0071320,GO:0050808,GO:0042552,GO:0007611,GO:1905060,GO:0099580,GO:0016021,GO:0042383,GO:0043679,GO:0005874,GO:0051560,GO:0035725,GO:0005886,GO:0006814,GO:0007154,GO:0005739,GO:0071456,GO:0014069,GO:0048709,GO:0005516,GO:0007613,GO:0060402,GO:0043025,GO:0006811,GO:0015297,GO:…	10090.ENSMUSP00000138735		solute carrier family 8 (sodium/calcium exchanger), member 3	Slc8a3, Ncx3; solute carrier family 8 (sodium/calcium exchanger), member 3
ENSMUSG00000041143	1029.98	-2.67754	0.699932	-3.82543	0.000130543	0.00328009	3.88425	2.48411	Tmco4	77056	GO:0016020,GO:0003674,GO:0008150,GO:0005575,GO:0016021	10090.ENSMUSP00000059320		transmembrane and coiled-coil domains 4	Tmco4, 4632413C14Rik; transmembrane and coiled-coil domains 4
ENSMUSG00000003779	221.966	3.68098	0.962317	3.82512	0.000130708	0.00328013	3.8837	2.48411	Kif20a	19348	GO:0005856,GO:0007018,GO:0005654,GO:0000166,GO:0005874,GO:0005794,GO:0005524,GO:0061952,GO:0008017,GO:0000281,GO:0015031,GO:0016887,GO:0030496,GO:0003777,GO:0032465,GO:0045171,GO:0005819,GO:0005737,GO:0032154,GO:0001578,GO:0005871,GO:0005634,GO:0019901	10090.ENSMUSP00000132659		kinesin family member 20A	Kif20a, Rab6kifl; kinesin family member 20A
ENSMUSG00000032265	2832.95	-3.65948	0.956814	-3.82465	0.000130956	0.00328226	3.88287	2.48383	Tent5a	212943	GO:0048255,GO:1990817,GO:0005737,GO:0009617,GO:0045669,GO:0030501,GO:0030278	10090.ENSMUSP00000034802		terminal nucleotidyltransferase 5A	Tent5a, BAP014, D930050G01Rik, Fam46a; terminal nucleotidyltransferase 5A
ENSMUSG00000038252	970.425	3.31729	0.867573	3.82365	0.000131492	0.00329156	3.8811	2.4826	Ncapd2	68298	GO:0007076,GO:0007049,GO:0030261,GO:0005829,GO:0010032,GO:0045120,GO:0005654,GO:0000794,GO:0042393,GO:0051984,GO:0051301,GO:1905820,GO:0005694,GO:0005737,GO:1905821,GO:0000793,GO:0005634,GO:0000278,GO:0000796,GO:0000779,GO:0000228	10090.ENSMUSP00000042260		non-SMC condensin I complex, subunit D2	Ncapd2, 2810406C15Rik, 2810465G24Rik, CAP-D2, CNAP1, mKIAA0159; non-SMC condensin I complex, subunit D2
ENSMUSG00000116542	9.03123	4.41304	1.15427	3.82323	0.000131715	0.00329222	3.88036	2.48251	Gm17783	100047671				predicted gene, 17783	Cd200l2, Gm17783, iSEC1, isec2; CD200 molecule like 2
ENSMUSG00000022755	2768.53	-3.53775	0.925391	-3.82298	0.000131846	0.00329222	3.87993	2.48251	Adgrg7	239853	GO:0016020,GO:0007165,GO:0005887,GO:0007166,GO:0004888,GO:0004930,GO:0007186,GO:0016021,GO:0007189	10090.ENSMUSP00000023437		adhesion G protein-coupled receptor G7	Adgrg7, 9130020O16Rik, Gpr128; adhesion G protein-coupled receptor G7
ENSMUSG00000039419	155.275	4.23915	1.10917	3.82192	0.000132418	0.00330237	3.87805	2.48117	Cntnap2	66797	GO:0044224,GO:0098976,GO:0007625,GO:0008076,GO:0140059,GO:0050884,GO:0009986,GO:0031175,GO:0007155,GO:0043025,GO:0016020,GO:0099558,GO:0008283,GO:0030424,GO:1901558,GO:0045444,GO:0035176,GO:0044309,GO:0045475,GO:0000902,GO:0060996,GO:0030534,GO:0019899,GO:0016021,GO:0098529,GO:0071205,GO:0005794,GO:0070371,GO:1905962,GO:0043005,GO:0009612,GO:0005515,GO:0097062,GO:0001701,GO:0044853,GO:0099610,GO:…	10090.ENSMUSP00000110288		contactin associated protein-like 2	Cntnap2, 5430425M22Rik, Caspr2, mKIAA0868; contactin associated protein-like 2
ENSMUSG00000078606	254.446	-4.53096	1.18578	-3.82108	0.000132866	0.00330944	3.87659	2.48025	Gvin2	100042856	GO:0003674,GO:0005575,GO:0008150	10090.ENSMUSP00000102377		GTPase, very large interferon inducible, family member 2	Gvin2, Gm4070, VLIG-1; GTPase, very large interferon inducible, family member 2
ENSMUSG00000045868	177.664	-4.76961	1.24858	-3.82004	0.000133431	0.0033156	3.87474	2.47944	Gvin1	74558	GO:0003674,GO:0005575,GO:0008150	10090.ENSMUSP00000006667		GTPase, very large interferon inducible 1	Gvin1, 9130002C22Rik, 9830104F22Rik, Iigs1, VLIG, VLIG-1; GTPase, very large interferon inducible 1
ENSMUSG00000114432	13.9159	-3.83686	1.00449	-3.81969	0.000133619	0.0033156	3.87413	2.47944	Gm49391
ENSMUSG00000098318	35.6643	2.97511	0.778851	3.81987	0.000133524	0.0033156	3.87444	2.47944	Lockd	381822	GO:0003674,GO:0005575,GO:0008150			lncRNA downstream of Cdkn1b
ENSMUSG00000045201	18.8734	2.64681	0.692991	3.8194	0.000133775	0.0033156	3.87363	2.47944	Lrrc3b	218763	GO:0005615,GO:0016020,GO:0003674,GO:0008150,GO:0031012,GO:0016021	10090.ENSMUSP00000059463		leucine rich repeat containing 3B	Lrrc3b, LRP15; leucine rich repeat containing 3B
ENSMUSG00000039518	34.1798	-2.49501	0.653627	-3.81717	0.00013499	0.00334158	3.8697	2.47605	Cdsn	386463	GO:1905716,GO:0098609,GO:0042803,GO:0043589,GO:0005576,GO:0003336,GO:0030057	10090.ENSMUSP00000048596		corneodesmosin	Cdsn; corneodesmosin
ENSMUSG00000073802	349.704	-3.90755	1.02402	-3.81588	0.000135699	0.00334675	3.86742	2.47538	Cdkn2b	12579	GO:0070316,GO:0008285,GO:0007049,GO:2000134,GO:0000079,GO:0005634,GO:0048536,GO:0004861,GO:0030511,GO:0042326,GO:0090398,GO:0005737,GO:0031670,GO:0050680,GO:0060253,GO:0031668,GO:0019901,GO:1902807	10090.ENSMUSP00000095595		cyclin dependent kinase inhibitor 2B	Cdkn2b, INK4b, MTS2, p15, p15(INK4b), p15INK4b; cyclin dependent kinase inhibitor 2B
ENSMUSG00000025934	95.3666	-2.8563	0.748458	-3.81624	0.000135499	0.00334675	3.86806	2.47538	Gsta3	14859	GO:0006749,GO:0046223,GO:0001657,GO:0005737,GO:0005829,GO:0006805,GO:0004364,GO:0006629,GO:0016740	10090.ENSMUSP00000027067		glutathione S-transferase, alpha 3	Gsta3, Gst2-3; glutathione S-transferase, alpha 3
ENSMUSG00000040562	945.538	2.14859	0.563044	3.81604	0.000135612	0.00334675	3.8677	2.47538	Gstm2	14863	GO:0043295,GO:0042803,GO:0005515,GO:0006749,GO:0032991,GO:0045171,GO:0005886,GO:0005737,GO:0005829,GO:0004364,GO:0019899,GO:0042802,GO:0042178,GO:0006629,GO:0016740	10090.ENSMUSP00000012348		glutathione S-transferase, mu 2	Gstm2, Gstb-2, Gstb2; glutathione S-transferase, mu 2
ENSMUSG00000020926	95.773	2.08683	0.547278	3.81311	0.000137227	0.00338028	3.86256	2.47105	Adam11	11488	GO:0016020,GO:0008237,GO:0006508,GO:0004222,GO:0005515,GO:0016021	10090.ENSMUSP00000069466		a disintegrin and metallopeptidase domain 11	Adam11, Mdc; a disintegrin and metallopeptidase domain 11
ENSMUSG00000031089	1346.7	-4.06915	1.06845	-3.80844	0.000139845	0.00344052	3.85435	2.46338	Slc6a14	56774	GO:0006865,GO:0016020,GO:0089718,GO:0035725,GO:0022858,GO:0005887,GO:0015293,GO:0032328,GO:0009636,GO:0031526,GO:0016021,GO:0005275	10090.ENSMUSP00000033414		solute carrier family 6 (neurotransmitter transporter), member 14	Slc6a14, 1110007A17Rik, 9030613J17Rik, ATB0plus, CATB0plus; solute carrier family 6 (neurotransmitter transporter), member 14
ENSMUSG00000020462	311.02	1.40569	0.369185	3.80755	0.000140349	0.0034487	3.85279	2.46234	Cfap36	216618	GO:0047485,GO:0005634,GO:0035869,GO:0031514,GO:0097546,GO:0005737,GO:0008150,GO:0005515,GO:0005929,GO:0042995,GO:0005930	10090.ENSMUSP00000020754		cilia and flagella associated protein 36	Cfap36, 2300003H10, 4931428D14Rik, Ccdc104; cilia and flagella associated protein 36
ENSMUSG00000109819	9.44781	-4.37174	1.14833	-3.80705	0.000140635	0.0034515	3.85191	2.46199	B930018H19Rik	330734				RIKEN cDNA B930018H19 gene
ENSMUSG00000037946	2462.79	-3.79199	0.997026	-3.80331	0.000142778	0.00349981	3.84534	2.45596	Fgd3	30938	GO:0046872,GO:0046847,GO:0005737,GO:0005856,GO:0007010,GO:0005085	10090.ENSMUSP00000105714		FYVE, RhoGEF and PH domain containing 3	Fgd3, 5830461L01Rik, ZFYVE5; FYVE, RhoGEF and PH domain containing 3
ENSMUSG00000000056	631.135	-1.40106	0.368412	-3.80297	0.000142974	0.00350034	3.84474	2.45589	Narf	67608	GO:0005654,GO:0005634,GO:0031981,GO:0008150,GO:0005638,GO:0005730,GO:0005521	10090.ENSMUSP00000099304		nuclear prelamin A recognition factor	Narf, 4430402O11Rik; nuclear prelamin A recognition factor
ENSMUSG00000021214	43.4297	-5.48077	1.44222	-3.80024	0.000144557	0.00352521	3.83996	2.45282	Akr1c18	105349	GO:0047115,GO:0004033,GO:0047086,GO:0035410,GO:0004032,GO:0004745,GO:0016655,GO:0006693,GO:0044597,GO:0031406,GO:0044598,GO:0005829,GO:0047787,GO:0045703,GO:0016229,GO:0047006,GO:0016491,GO:0032052,GO:0045550,GO:0047023,GO:0047042,GO:0001758,GO:0047743,GO:0071560,GO:0005737,GO:0050810,GO:0047834,GO:0008202,GO:0007567,GO:0018636,GO:0005634,GO:0006709,GO:0042448,GO:0047020	10090.ENSMUSP00000021635		aldo-keto reductase family 1, member C18	Akr1c18; aldo-keto reductase family 1, member C18
ENSMUSG00000111811	9.04495	-4.06929	1.07076	-3.80036	0.000144486	0.00352521	3.84017	2.45282	Gm39327
ENSMUSG00000081343	179.589	-3.97826	1.04693	-3.79994	0.00014473	0.00352521	3.83944	2.45282	Gm16071	100384881				ribosomal protein L7A pseudogene
ENSMUSG00000031530	1090.76	-3.90637	1.02807	-3.7997	0.000144869	0.00352521	3.83902	2.45282	Dusp4	319520	GO:0004721,GO:0008330,GO:0070373,GO:0017018,GO:0005654,GO:0005634,GO:0017017,GO:0016791,GO:0016787,GO:0001706,GO:0016311,GO:0005737,GO:0004725,GO:0006470,GO:1990439,GO:0043409,GO:0008138,GO:0004722	10090.ENSMUSP00000033930		dual specificity phosphatase 4	Dusp4, 2700078F24Rik, E130306H24Rik, MKP2; dual specificity phosphatase 4
ENSMUSG00000055976	1512.79	-2.55631	0.672704	-3.80005	0.000144667	0.00352521	3.83963	2.45282	Cldn23	71908	GO:0016020,GO:0005198,GO:0030054,GO:0003674,GO:0005886,GO:0005923,GO:0007155,GO:0016021,GO:0070830	10090.ENSMUSP00000049725		claudin 23	Cldn23, 2310014B08Rik; claudin 23
ENSMUSG00000039252	475.945	2.38085	0.626639	3.7994	0.000145049	0.00352532	3.83848	2.4528	Lgi2	246316	GO:0005615,GO:1904862,GO:0005576,GO:0005515	10090.ENSMUSP00000040436		leucine-rich repeat LGI family, member 2	Lgi2, mKIAA1916; leucine-rich repeat LGI family, member 2
ENSMUSG00000090877	2827.68	-2.4836	0.653804	-3.79869	0.000145462	0.00353107	3.83725	2.45209	Hspa1b	15511	GO:0010628,GO:0005102,GO:0048471,GO:0043154,GO:0047485,GO:0045121,GO:0070370,GO:0002199,GO:0005829,GO:0019899,GO:0034605,GO:0001664,GO:0005759,GO:0090084,GO:0051092,GO:0008285,GO:0006986,GO:0016192,GO:0031625,GO:0070434,GO:2001240,GO:0005524,GO:0005813,GO:0009408,GO:0055131,GO:0005814,GO:0060548,GO:0005886,GO:0006457,GO:0042826,GO:0016887,GO:0005739,GO:0140545,GO:0005515,GO:0051085,GO:0044183,GO:…	10090.ENSMUSP00000133815		heat shock protein 1B	Hspa1b, HSP70B1, Hsp70, Hsp70-1, Hsp70.1, hsp68; heat shock protein 1B
ENSMUSG00000030695	18902.5	-2.36724	0.623804	-3.79484	0.000147737	0.00358196	3.83051	2.44588	Aldoa	11674	GO:0006941,GO:0000792,GO:0070062,GO:0005829,GO:0008360,GO:0061615,GO:0015629,GO:0002020,GO:0006096,GO:0035686,GO:0019242,GO:0030018,GO:0043209,GO:0005886,GO:0008092,GO:0042802,GO:0005739,GO:0004332,GO:0005615,GO:0016020,GO:0032991,GO:0006754,GO:0005737,GO:0030388,GO:0046716,GO:0030335,GO:0070061,GO:0007339,GO:0061827,GO:0006000	10090.ENSMUSP00000084846		aldolase A, fructose-bisphosphate	Aldoa, Aldo-1, Aldo1; aldolase A, fructose-bisphosphate
ENSMUSG00000049562	282.836	-1.58011	0.416451	-3.79423	0.0001481	0.00358209	3.82945	2.44586	Ap5b1	381201	GO:0015031,GO:0003674,GO:0016197,GO:0030119	10090.ENSMUSP00000094042		adaptor-related protein complex 5, beta 1 subunit	Ap5b1, Gm962, beta-5; adaptor-related protein complex 5, beta 1 subunit
ENSMUSG00000022325	200.063	1.39021	0.366388	3.79438	0.000148014	0.00358209	3.8297	2.44586	Pop1	67724	GO:0000172,GO:0030681,GO:0033204,GO:0005655,GO:0090502,GO:0004526,GO:0001682,GO:0008033,GO:0005730,GO:0016078	10090.ENSMUSP00000052654		processing of precursor 1, ribonuclease P/MRP family, (S. cerevisiae)	Pop1, 4932434G09Rik; processing of precursor 1, ribonuclease P/MRP family, (S. cerevisiae)
ENSMUSG00000013846	4576.8	-2.93796	0.774676	-3.7925	0.000149137	0.00360282	3.82641	2.44336	St3gal1	20442	GO:1990743,GO:0008373,GO:0006629,GO:0016021,GO:0002319,GO:0005794,GO:0003836,GO:0010706,GO:0016020,GO:0006486,GO:0005576,GO:1990676,GO:0016740,GO:0032588,GO:1990675,GO:1905403,GO:0047288,GO:0016757,GO:0006468	10090.ENSMUSP00000090307		ST3 beta-galactoside alpha-2,3-sialyltransferase 1	St3gal1, 5330418N22Rik, ST3GalI, Siat4, Siat4a, St3gal-1; ST3 beta-galactoside alpha-2,3-sialyltransferase 1
ENSMUSG00000033752	54.7321	2.94664	0.777121	3.79174	0.000149596	0.00360956	3.82508	2.44255	Mnd1	76915	GO:0003677,GO:0006310,GO:0005634,GO:0005515,GO:0003690,GO:0007131,GO:0051321	10090.ENSMUSP00000048262		meiotic nuclear divisions 1	Mnd1, 2610034E18Rik, Gaj; meiotic nuclear divisions 1
ENSMUSG00000072980	64.4973	3.74479	0.987814	3.79098	0.000150052	0.00361187	3.82376	2.44227	Oip5	70645	GO:0016607,GO:0007059,GO:0007049,GO:0005634,GO:0010369,GO:0046872,GO:0005694,GO:0051301,GO:0043231,GO:0042802,GO:0000785,GO:0034080,GO:0000775,GO:0015030	10090.ENSMUSP00000115219		Opa interacting protein 5	Oip5, 5730547N13Rik, Lint-25, Ms18b; Opa interacting protein 5
ENSMUSG00000039697	7477.1	-4.25642	1.12318	-3.78962	0.000150877	0.00362303	3.82138	2.44093	Ncoa7	211329	GO:0006357,GO:0005634,GO:0016922,GO:1900408,GO:0030374,GO:0006979,GO:1903204,GO:1902083,GO:0045944	10090.ENSMUSP00000066741		nuclear receptor coactivator 7	Ncoa7, 9030406N13Rik; nuclear receptor coactivator 7
ENSMUSG00000002055	189.939	4.1934	1.10647	3.7899	0.00015071	0.00362303	3.82186	2.44093	Spag5	54141	GO:0000070,GO:0000776,GO:0007049,GO:0032388,GO:0072686,GO:0090235,GO:0005829,GO:0005856,GO:0007051,GO:0034451,GO:0016604,GO:0000775,GO:0036064,GO:0007059,GO:0097431,GO:0005874,GO:1905832,GO:0051301,GO:0008017,GO:0005515,GO:0035253,GO:0071539,GO:0051294,GO:0005694,GO:0005819,GO:0005737,GO:0035371,GO:0051988	10090.ENSMUSP00000045286		sperm associated antigen 5	Spag5, D11Bhm180e, Deepest, MAP126, Mastrin, S17; sperm associated antigen 5
ENSMUSG00000050732	1926.63	-1.72341	0.455095	-3.78693	0.00015252	0.00365811	3.81667	2.43674	Vamp8	22320	GO:0005765,GO:0048471,GO:0030100,GO:0031410,GO:0005769,GO:0005764,GO:1903531,GO:0098594,GO:0005829,GO:0030141,GO:0071346,GO:0055037,GO:1902278,GO:0006906,GO:0016021,GO:0016192,GO:1903076,GO:0005768,GO:0031902,GO:0009986,GO:0005484,GO:0005886,GO:0015031,GO:0031982,GO:1903595,GO:0005739,GO:0005515,GO:0035577,GO:0035493,GO:0042588,GO:0030496,GO:0031201,GO:0016020,GO:0019905,GO:0051607,GO:0005737,GO:…	10090.ENSMUSP00000059501		vesicle-associated membrane protein 8	Vamp8, Edb, endobrevin; vesicle-associated membrane protein 8
ENSMUSG00000029372	28.7131	-4.01522	1.06045	-3.78632	0.000152894	0.00366271	3.81561	2.4362	Ppbp	57349	GO:0031640,GO:0005615,GO:0045236,GO:0061844,GO:0002523,GO:0006954,GO:0031091,GO:0070098,GO:0071222,GO:0030593,GO:0008009	10090.ENSMUSP00000031319		pro-platelet basic protein	Ppbp, 2400003M24Rik, CTAP3, CTAPIII, Cxcl7, LA-PF4, LDGF, MDGF, NAP-2, NAP-2-L1, Scyb7, TGB, TGB1, THBGB1, b-TG1, beta-TG; pro-platelet basic protein
ENSMUSG00000026450	29.0186	-6.24028	1.64853	-3.78536	0.000153483	0.00367079	3.81394	2.43524	Chit1	71884	GO:0008152,GO:0005615,GO:0004553,GO:0000272,GO:0005764,GO:0016787,GO:0016798,GO:0005576,GO:0005975,GO:0004568,GO:0006032,GO:0008843,GO:0008061	10090.ENSMUSP00000123979		chitinase 1 (chitotriosidase)	Chit1, 2300002L19Rik; chitinase 1 (chitotriosidase)
ENSMUSG00000014077	7758.84	-3.05756	0.807835	-3.78488	0.000153781	0.00367079	3.8131	2.43524	Chp1	56398	GO:0048306,GO:0005783,GO:0005829,GO:0005856,GO:0010923,GO:0031953,GO:0006906,GO:0032417,GO:0015630,GO:0032088,GO:0001933,GO:0051453,GO:0005886,GO:0008017,GO:0015031,GO:0051222,GO:0019900,GO:0031122,GO:1901214,GO:0050821,GO:0016020,GO:0051259,GO:0061024,GO:0005737,GO:0001578,GO:0000139,GO:0030133,GO:0006611,GO:0006903,GO:0006469,GO:0005634,GO:0070885,GO:0046872,GO:0022406,GO:0005509,GO:0004860,GO:…	10090.ENSMUSP00000014221		calcineurin-like EF hand protein 1	Chp1, 1500003O03Rik, Cahp, Chp, Sid470p, p24, vac; calcineurin-like EF hand protein 1
ENSMUSG00000076490	37.4195	2.4965	0.659572	3.78503	0.000153692	0.00367079	3.81335	2.43524	Trbc1
ENSMUSG00000021125	102.157	1.88097	0.497134	3.78363	0.000154558	0.00368495	3.81091	2.43357	Arg2	11847	GO:0006941,GO:0032696,GO:1900425,GO:0071644,GO:0002376,GO:0030145,GO:0000050,GO:2000774,GO:0032720,GO:1903426,GO:0005739,GO:0004053,GO:0050998,GO:0045988,GO:0032700,GO:0002829,GO:0006525,GO:0071641,GO:0045087,GO:0002250,GO:0005737,GO:0051001,GO:0016813,GO:0019547,GO:0071650,GO:0046872,GO:0016787,GO:2000562,GO:0001657,GO:0032651,GO:1905403,GO:1905541	10090.ENSMUSP00000021550		arginase type II	Arg2, AII; arginase type II
ENSMUSG00000052656	1360.83	-1.73965	0.460207	-3.78016	0.00015673	0.0037323	3.80485	2.42802	Rnf103	22644	GO:0016020,GO:0046872,GO:0030433,GO:0004842,GO:0005783,GO:0016740,GO:0016021,GO:0016567	10090.ENSMUSP00000066324		ring finger protein 103	Rnf103, Zfp103, kf-1; ring finger protein 103
ENSMUSG00000058260	318.009	-4.12464	1.09129	-3.77959	0.000157087	0.00373635	3.80386	2.42755	Serpina9	71907	GO:0005615,GO:0005576,GO:0030414,GO:0010466,GO:0004867,GO:0010951	10090.ENSMUSP00000058535		serine (or cysteine) peptidase inhibitor, clade A (alpha-1 antiproteinase, antitrypsin), member 9	Serpina9, 2310014L03Rik, Centerin; serine (or cysteine) peptidase inhibitor, clade A (alpha-1 antiproteinase, antitrypsin), member 9
ENSMUSG00000003380	2793.52	-1.10235	0.291734	-3.77861	0.000157703	0.00374657	3.80216	2.42637	Rabac1	14470	GO:0031410,GO:0016020,GO:0005794,GO:0030054,GO:0045202,GO:0005886,GO:0005737,GO:0008022,GO:0042802,GO:0005515,GO:0016021,GO:0070064	10090.ENSMUSP00000076227		Rab acceptor 1 (prenylated)	Rabac1, 2310040I06Rik, Gbpap1, PRA1, prenylin; Rab acceptor 1 (prenylated)
ENSMUSG00000030278	886.56	-7.37627	1.95251	-3.77784	0.000158197	0.00375386	3.8008	2.42552	Cidec	14311	GO:0006869,GO:0005634,GO:0034389,GO:0006915,GO:0005783,GO:0005829,GO:0005811,GO:0042981,GO:0097194	10090.ENSMUSP00000032416		cell death-inducing DFFA-like effector c	Cidec, CIDE-3, Fsp27; cell death-inducing DFFA-like effector c
ENSMUSG00000112501	45.9726	-3.78433	1.00204	-3.77663	0.000158963	0.00375512	3.7987	2.42538	Gm33091
ENSMUSG00000053414	223.084	3.74591	0.991879	3.77658	0.000158999	0.00375512	3.7986	2.42538	Hunk	26559	GO:0000166,GO:0005524,GO:0016310,GO:0035556,GO:0004674,GO:0004672,GO:0016740,GO:0006468,GO:0016301	10090.ENSMUSP00000068007		hormonally upregulated Neu-associated kinase	Hunk, Bstk1, Mak-v; hormonally upregulated Neu-associated kinase
ENSMUSG00000032373	3034.43	-1.84506	0.488524	-3.7768	0.000158854	0.00375512	3.799	2.42538	Car12	76459	GO:0006885,GO:0016836,GO:0055064,GO:0016020,GO:0016829,GO:0046872,GO:0015670,GO:0008270,GO:0005886,GO:0006730,GO:0004089,GO:0016021	10090.ENSMUSP00000071786		carbonic anhydrase 12	Car12, 2310047E01Rik, CA-XII, Ca12; carbonic anhydrase 12
ENSMUSG00000048281	26.9165	4.82198	1.27704	3.77591	0.000159423	0.00375626	3.79745	2.42524	Dleu7	239133	GO:0003674,GO:0005575,GO:0008150	10090.ENSMUSP00000060855		deleted in lymphocytic leukemia, 7	Dleu7; deleted in lymphocytic leukemia, 7
ENSMUSG00000079109	201.959	1.34442	0.356044	3.776	0.000159367	0.00375626	3.7976	2.42524	Pms2	18861	GO:0016447,GO:0032300,GO:0005829,GO:0006298,GO:0032389,GO:0016446,GO:0005654,GO:0006281,GO:0005524,GO:0032138,GO:0005886,GO:0048298,GO:0016887,GO:0004518,GO:0006974,GO:0003677,GO:0036464,GO:0048304,GO:0030983,GO:0051321,GO:0004519,GO:0003697,GO:0005634,GO:0016787,GO:0032407	10090.ENSMUSP00000119875		PMS1 homolog2, mismatch repair system component	Pms2, Pmsl2; PMS1 homolog2, mismatch repair system component
ENSMUSG00000102690	34.8285	-4.35046	1.15226	-3.77558	0.000159634	0.00375684	3.79687	2.42518	Gm37779
ENSMUSG00000018012	861.904	-1.3222	0.350302	-3.77445	0.000160362	0.00376955	3.7949	2.42371	Rac3	170758	GO:0007015,GO:0048471,GO:0031410,GO:0033630,GO:0031941,GO:0003924,GO:0048306,GO:0005525,GO:0030031,GO:0005856,GO:0008360,GO:0050885,GO:0030426,GO:0000166,GO:0003925,GO:0043005,GO:0005886,GO:0007264,GO:0030865,GO:0005515,GO:0031175,GO:0012505,GO:0043025,GO:0016020,GO:0016055,GO:0005938,GO:0005737,GO:1900026,GO:0022604,GO:0042995,GO:0071944,GO:0048873,GO:0050905,GO:0051932,GO:0014041,GO:0016787,GO:…	10090.ENSMUSP00000018156		Rac family small GTPase 3	Rac3, Rac1B; Rac family small GTPase 3
ENSMUSG00000020810	752.659	1.95462	0.518193	3.77198	0.000161957	0.00379813	3.7906	2.42043	Cygb	114886	GO:0043025,GO:0032966,GO:2000490,GO:0046872,GO:0004601,GO:0020037,GO:0019825,GO:0015671,GO:0004096,GO:0005737,GO:0005344,GO:0043005,GO:0005506,GO:0006979,GO:0010764,GO:0047888,GO:0019395	10090.ENSMUSP00000021166		cytoglobin	Cygb, 3110001K20Rik, HGb, Staap; cytoglobin
ENSMUSG00000029916	204.78	1.34186	0.355726	3.77217	0.000161832	0.00379813	3.79094	2.42043	Agk	69923	GO:0047620,GO:0045039,GO:0005758,GO:0006629,GO:0000166,GO:0031305,GO:0005524,GO:0005739,GO:0046834,GO:0102773,GO:0016301,GO:0016020,GO:0004143,GO:0003951,GO:0001727,GO:0005737,GO:0006665,GO:0046513,GO:0016740,GO:0042721,GO:0016310,GO:0005743,GO:0043231,GO:0031966,GO:0001729	10090.ENSMUSP00000031977		acylglycerol kinase	Agk, 2610037M15Rik, 6720408I04Rik, Mulk; acylglycerol kinase
ENSMUSG00000028830	1445.43	-1.16149	0.307955	-3.77163	0.000162185	0.00379903	3.78999	2.42033	AU040320	100317	GO:0019065,GO:0031410,GO:0016020,GO:0120211,GO:0005794,GO:0003674,GO:0007283,GO:0030317,GO:0001675,GO:0005886,GO:0010996,GO:0001764,GO:0016021,GO:0005730,GO:0005802	10090.ENSMUSP00000099667		expressed sequence AU040320	A730047D20Rik, AAVR, Kiaa0319l; expressed sequence AU040320
ENSMUSG00000048905	103.849	-4.98508	1.32213	-3.77048	0.000162932	0.00381209	3.78799	2.41884	Bnip5	207819	GO:0003674,GO:0005575,GO:0008150	10090.ENSMUSP00000050646		BCL2 interacting protein 5	Bnip5, 4930539E08Rik, 9130014G02; BCL2 interacting protein 5
ENSMUSG00000005125	8972.5	-4.66085	1.23684	-3.76836	0.000164324	0.00383124	3.7843	2.41666	Ndrg1	17988	GO:0048471,GO:0005829,GO:0005856,GO:0045296,GO:0008285,GO:0005874,GO:0015630,GO:0005813,GO:0007165,GO:0043209,GO:0005886,GO:0008017,GO:0005912,GO:0016020,GO:0055038,GO:0099173,GO:0005737,GO:0042127,GO:0032287,GO:0031267,GO:0043015,GO:0005634,GO:0045576	10090.ENSMUSP00000005256		N-myc downstream regulated gene 1	Ndrg1, CAP43, CMT4D, DRG1, HMSNL, NMSL, Ndr1, Ndrl, PROXY1, RTP, TDD5; N-myc downstream regulated gene 1
ENSMUSG00000041406	118.451	2.40003	0.63687	3.76847	0.00016425	0.00383124	3.7845	2.41666	BC055324	381306	GO:0003674,GO:0005575,GO:0008150	10090.ENSMUSP00000043143		cDNA sequence BC055324	Firrm; FIGNL1 interacting regulator of recombination and mitosis
ENSMUSG00000018548	715.613	1.71732	0.455672	3.76875	0.000164067	0.00383124	3.78498	2.41666	Trim37	68729	GO:0042803,GO:0003682,GO:0005829,GO:0003713,GO:0051092,GO:0000122,GO:0005164,GO:0031625,GO:0032088,GO:0004842,GO:0051091,GO:0035098,GO:0005777,GO:0008270,GO:0005737,GO:0016740,GO:0035518,GO:0046600,GO:0016235,GO:0070842,GO:0061630,GO:0046872,GO:0051865,GO:0036353,GO:0016567	10090.ENSMUSP00000049057		tripartite motif-containing 37	Trim37, 1110032A10Rik, 2810004E07Rik, MUL, TEF3; tripartite motif-containing 37
ENSMUSG00000028044	401.381	2.67695	0.710552	3.76742	0.000164943	0.00383492	3.78267	2.41624	Cks1b	54124	GO:0000307,GO:0007049,GO:0042393,GO:0061575,GO:0051301,GO:0006355,GO:0043130,GO:0008283,GO:0044772,GO:0009790,GO:0016538,GO:0007346,GO:0019901,GO:0019005	10090.ENSMUSP00000029679		CDC28 protein kinase 1b	Cks1b, 2410005G18Rik, 2610005D03Rik, Cks1, sid1334; CDC28 protein kinase 1b
ENSMUSG00000028637	23.5882	2.43616	0.646597	3.76766	0.000164787	0.00383492	3.78308	2.41624	Ccdc30	73332	GO:0003674,GO:0005575,GO:0008150	10090.ENSMUSP00000070621		coiled-coil domain containing 30	Ccdc30, 1700001O02Rik, 1700041C02Rik, 1700111D19Rik, 4930445I03Rik; coiled-coil domain containing 30
ENSMUSG00000021180	185.064	1.50476	0.399432	3.76725	0.000165056	0.00383492	3.78237	2.41624	Rps6ka5	73086	GO:0070498,GO:0035066,GO:0005654,GO:0051092,GO:0000166,GO:0005524,GO:0006468,GO:0004674,GO:0005515,GO:0000287,GO:0016301,GO:0043988,GO:0016572,GO:0035556,GO:0005737,GO:0043987,GO:0004672,GO:0018105,GO:0016740,GO:0006355,GO:0045892,GO:0005634,GO:0033129,GO:0016310,GO:0006954,GO:0043990,GO:0045944	10090.ENSMUSP00000042987		ribosomal protein S6 kinase, polypeptide 5	Rps6ka5, 3110005L17Rik, 6330404E13Rik, MSK1, MSPK1, RLPK, RLSK, S6K-alpha-5; ribosomal protein S6 kinase, polypeptide 5
ENSMUSG00000010751	123.612	1.19295	0.317133	3.76168	0.000168775	0.00391226	3.77269	2.40757	Tnfrsf22	79202	GO:0016020,GO:0002020,GO:0045121,GO:0005794,GO:0043065,GO:0005576,GO:0009986,GO:0005829,GO:0005886,GO:0042802,GO:1902042,GO:0036462,GO:0045569,GO:0005515,GO:0016021,GO:0009897	10090.ENSMUSP00000075018		tumor necrosis factor receptor superfamily, member 22	Tnfrsf22, 2810028K06Rik, C130035G06Rik, SOBa, Tnfrh2, Tnfrsf1al2, mDcTrailr2; tumor necrosis factor receptor superfamily, member 22
ENSMUSG00000031481	10.2923	3.17736	0.844766	3.76124	0.000169075	0.0039147	3.77192	2.4073	Tpte	234129	GO:0016314,GO:0008285,GO:0005634,GO:0005794,GO:0046856,GO:0014065,GO:0016311,GO:0005737,GO:0005829,GO:0005886,GO:0004725,GO:0006470,GO:0048870,GO:0042995,GO:0005789,GO:0051896	10090.ENSMUSP00000076435		transmembrane phosphatase with tensin homology	Tpte, Pten2, Vsp; transmembrane phosphatase with tensin homology
ENSMUSG00000040258	40.7603	-5.84388	1.55426	-3.75991	0.000169974	0.00392643	3.76962	2.406	Nxph4	104080	GO:0005102,GO:0005575,GO:0008150	10090.ENSMUSP00000092900		neurexophilin 4	Nxph4, 1110036M10Rik; neurexophilin 4
ENSMUSG00000048988	50.1401	-3.85209	1.02446	-3.76011	0.000169839	0.00392643	3.76996	2.406	Elfn1	243312	GO:0005615,GO:0016020,GO:0030425,GO:0050808,GO:0004864,GO:0031012,GO:0042995,GO:0016021,GO:0060076	10090.ENSMUSP00000053869		leucine rich repeat and fibronectin type III, extracellular 1	Elfn1, A930017N06Rik, Ppp1r28; leucine rich repeat and fibronectin type III, extracellular 1
ENSMUSG00000104705	11.3064	-3.47949	0.925712	-3.75872	0.000170784	0.0039406	3.76755	2.40444	4930405N21Rik
ENSMUSG00000025044	92.7617	-3.38284	0.901117	-3.75405	0.000174002	0.00401024	3.75945	2.39683	Msr1	20288	GO:0031410,GO:0006911,GO:0005829,GO:0005581,GO:0006898,GO:0016021,GO:0010629,GO:0006897,GO:0034362,GO:0042953,GO:0030169,GO:0005886,GO:0005044,GO:0038024,GO:0010744,GO:0016020,GO:0034381,GO:0010886,GO:0001540,GO:0097242,GO:0030301,GO:0009897	10090.ENSMUSP00000026021		macrophage scavenger receptor 1	Msr1, MRS-A, MSR, MSR-A, SR-A, SR-AI, SR-AII, Scara1, Scvr; macrophage scavenger receptor 1
ENSMUSG00000041538	16.8708	3.39683	0.905466	3.75147	0.0001758	0.00404582	3.75498	2.39299	H2-Ob	15002	GO:0005764,GO:0023026,GO:0019886,GO:0002503,GO:0050870,GO:0005622,GO:0002381,GO:0042613,GO:0002587	10090.ENSMUSP00000092985		histocompatibility 2, O region beta locus	H2-Ob, A-beta-2, A-beta2, H-2Ab, H-2I, H-2Ob, H2-Ab, H2-Ab2, H2-IAb2, Ob, vic1; histocompatibility 2, O region beta locus
ENSMUSG00000025915	951.391	-1.21874	0.324888	-3.75126	0.000175949	0.00404582	3.75461	2.39299	Sgk3	170755	GO:0031410,GO:0000166,GO:0005768,GO:2001240,GO:0005524,GO:0016310,GO:0035556,GO:0004674,GO:0043231,GO:0035091,GO:0004672,GO:0018105,GO:0016740,GO:0015459,GO:0005654,GO:0006468,GO:0016301	10090.ENSMUSP00000126861		serum/glucocorticoid regulated kinase 3	Sgk3, 2510015P22Rik, A330005P07Rik, Cisk, fy, fz; serum/glucocorticoid regulated kinase 3
ENSMUSG00000072082	274.494	4.13508	1.1032	3.74826	0.000178065	0.0040698	3.74942	2.39043	Ccnf	12449	GO:0007049,GO:0030054,GO:0001890,GO:0005856,GO:0016538,GO:0000307,GO:0005813,GO:0051301,GO:0005814,GO:0044772,GO:0010997,GO:0005737,GO:0000320,GO:0051726,GO:0000079,GO:0031146,GO:0005634,GO:0010826,GO:0016567,GO:0019005	10090.ENSMUSP00000111048		cyclin F	Ccnf, CycF, Fbxo1; cyclin F
ENSMUSG00000068011	349.912	-3.64992	0.97347	-3.74939	0.000177266	0.0040698	3.75137	2.39043	Mkrn2os	70291	GO:0003674,GO:0005575,GO:0008150	10090.ENSMUSP00000108580		makorin, ring finger protein 2, opposite strand	Mkrn2os, 2510049J12Rik; makorin, ring finger protein 2, opposite strand
ENSMUSG00000032000	2259.16	-3.15785	0.84236	-3.74881	0.000177678	0.0040698	3.75037	2.39043	Birc3	11796	GO:0060544,GO:0045121,GO:0005829,GO:1901222,GO:0042981,GO:0070266,GO:0005654,GO:0044877,GO:0031398,GO:0043027,GO:0004842,GO:0005515,GO:2000378,GO:0071356,GO:0032991,GO:0005737,GO:0016740,GO:0051726,GO:0043066,GO:0005634,GO:0061630,GO:0046872,GO:0042326,GO:1902916,GO:0060546	10090.ENSMUSP00000013949		baculoviral IAP repeat-containing 3	Birc3, Api1, Api2, Birc2, C-IAP2, HIAP2, IAP1, IAP2, MIAP1, MIAP2, MIHB, MIHC, RNF49, cIAP-1, cIAP-2, cIAP1, cIAP2; baculoviral IAP repeat-containing 3
ENSMUSG00000050623	7.25661	2.85233	0.761016	3.74806	0.00017821	0.0040698	3.74907	2.39043	Catsperz	67077	GO:0016020,GO:0048240,GO:0030154,GO:0036128,GO:0007140,GO:0007283,GO:0031514,GO:0030317,GO:0005886,GO:0005737,GO:0097228,GO:0005515,GO:0005929,GO:0042995	10090.ENSMUSP00000056681		cation channel sperm associated auxiliary subunit zeta	Catsperz, 1700019N12Rik, A430107B04Rik, MLZ-622, Tex40; cation channel sperm associated auxiliary subunit zeta
ENSMUSG00000054871	2117.94	-2.36296	0.630396	-3.74837	0.000177984	0.0040698	3.74962	2.39043	Tmem158	72309	GO:0016020,GO:0042277,GO:0008150,GO:0005575,GO:0005515,GO:0016021	10090.ENSMUSP00000069161		transmembrane protein 158	Tmem158, 2310037P21Rik, Ris1; transmembrane protein 158
ENSMUSG00000063455	236.6	2.25784	0.602322	3.74857	0.000177848	0.0040698	3.74995	2.39043	D630045J12Rik	330286	GO:0016020,GO:0032391,GO:0003674,GO:0008150,GO:0042995,GO:0016021	10090.ENSMUSP00000130121	Others	RIKEN cDNA D630045J12 gene	D630045J12Rik, Kiaa1549, mKIAA1549; RIKEN cDNA D630045J12 gene
ENSMUSG00000099590	40.8454	-5.32679	1.4218	-3.74652	0.000179305	0.00409015	3.74641	2.38826	C330022C24Rik	78520	GO:0003674,GO:0005575,GO:0008150			RIKEN cDNA C330022C24 gene
ENSMUSG00000068348	164.83	-2.78848	0.744439	-3.74574	0.000179861	0.00409817	3.74506	2.38741	Gm10238
ENSMUSG00000030075	31.8442	4.71226	1.25892	3.74308	0.000181776	0.0041371	3.74046	2.3833	Cntn3	18488	GO:0016020,GO:0007399,GO:0043005,GO:0005886,GO:0007155,GO:0031225	10090.ENSMUSP00000032159		contactin 3	Cntn3, Pang; contactin 3
ENSMUSG00000027454	101.59	3.08656	0.825201	3.74037	0.000183748	0.00417251	3.73578	2.3796	Gins1	69270	GO:0005634,GO:0006260,GO:0005694,GO:1900264,GO:0001833,GO:0005737,GO:0071162,GO:1902983,GO:0000811,GO:0005515,GO:0006268,GO:1903934	10090.ENSMUSP00000028948		GINS complex subunit 1 (Psf1 homolog)	Gins1, 2810418N01Rik, Gins4, PSF1, mKIAA0186; GINS complex subunit 1 (Psf1 homolog)
ENSMUSG00000025608	976.535	1.94688	0.520637	3.73942	0.000184444	0.00418359	3.73413	2.37845	Podxl	27205	GO:0036057,GO:0030175,GO:0022408,GO:0070062,GO:0022407,GO:0007162,GO:0034451,GO:0032534,GO:0016021,GO:0033634,GO:0005886,GO:0007155,GO:0030027,GO:0016020,GO:0016324,GO:0001726,GO:0005737,GO:0044297,GO:0042995,GO:0050900,GO:0005730,GO:0030335,GO:0043231,GO:0031528,GO:0016477	10090.ENSMUSP00000026698		podocalyxin-like	Podxl, Ly102, PC, PCLP-1, Pclp1, Podxl1; podocalyxin-like
ENSMUSG00000050555	108.693	1.65908	0.443712	3.73909	0.00018469	0.00418443	3.73356	2.37836	Hyls1	76832	GO:0005634,GO:0097730,GO:0005813,GO:0003674,GO:0005814,GO:0060271,GO:0005737,GO:0005829,GO:0005856,GO:0005886,GO:0042995,GO:0030030	10090.ENSMUSP00000110762		HYLS1, centriolar and ciliogenesis associated	Hyls1, 3010015K02Rik; HYLS1, centriolar and ciliogenesis associated
ENSMUSG00000019789	58.6209	1.50605	0.402964	3.73743	0.000185913	0.00420739	3.73069	2.37599	Hey2	15214	GO:0010628,GO:0000978,GO:0001570,GO:0003150,GO:0060412,GO:0061314,GO:0014898,GO:0010460,GO:0000122,GO:0003171,GO:0003195,GO:0060347,GO:0010468,GO:0006357,GO:0045892,GO:0003180,GO:0003199,GO:0060633,GO:0061156,GO:0060977,GO:0017053,GO:0003222,GO:0005654,GO:0055015,GO:0010629,GO:0005667,GO:0010667,GO:0042802,GO:0042826,GO:0003186,GO:0005515,GO:0003208,GO:0061629,GO:1990837,GO:0001227,GO:0003677,GO:…	10090.ENSMUSP00000019924	bHLH	hairy/enhancer-of-split related with YRPW motif 2	Hey2, CHF1, Herp1, Hrt2, bHLHb32, hesr2; hairy/enhancer-of-split related with YRPW motif 2
ENSMUSG00000034708	10652.2	-1.18842	0.318127	-3.73569	0.000187204	0.00423182	3.72769	2.37347	Grn	14824	GO:0005765,GO:0005770,GO:0002282,GO:0005764,GO:0060266,GO:0005783,GO:1903979,GO:1905671,GO:1905673,GO:0007042,GO:0010976,GO:0050728,GO:0002265,GO:0005768,GO:1905247,GO:0005794,GO:0010595,GO:0008284,GO:1905146,GO:0005886,GO:0043525,GO:0031982,GO:0060179,GO:0005739,GO:0060999,GO:0005515,GO:1903334,GO:0050679,GO:0045824,GO:0050821,GO:0005615,GO:0016020,GO:0032355,GO:0007040,GO:0005576,GO:0050727,GO:…	10090.ENSMUSP00000046340		granulin	Grn, GP88, PCDGF, PEPI, Pgrn, epithelin; granulin
ENSMUSG00000031618	64.7336	1.72173	0.460955	3.73514	0.00018761	0.00423622	3.72674	2.37302	Nr3c2	110784	GO:0000978,GO:0004879,GO:0005783,GO:0043565,GO:0060078,GO:0005654,GO:0044877,GO:0030518,GO:0098978,GO:0042802,GO:0005515,GO:0008289,GO:1990837,GO:0003677,GO:0016020,GO:0008270,GO:0005737,GO:0042127,GO:0003707,GO:0005496,GO:0035812,GO:0003690,GO:0006355,GO:0043235,GO:2000300,GO:0098982,GO:0006357,GO:0006883,GO:0005634,GO:0046872,GO:1901224,GO:0003700	10090.ENSMUSP00000105538	ESR-like	nuclear receptor subfamily 3, group C, member 2	Nr3c2, MR, Mlr; nuclear receptor subfamily 3, group C, member 2
ENSMUSG00000073421	2193.4	-2.89247	0.774731	-3.73351	0.000188827	0.00424723	3.72394	2.37189	H2-Ab1	14961	GO:0002579,GO:0005769,GO:0002503,GO:0002344,GO:0071346,GO:0019882,GO:0002376,GO:0016021,GO:0044877,GO:0042130,GO:0031625,GO:0005794,GO:0005771,GO:0048002,GO:0009986,GO:0005886,GO:1990405,GO:0005515,GO:0002504,GO:0016020,GO:0015643,GO:0019886,GO:0002250,GO:0005622,GO:0042613,GO:0042605,GO:0006955,GO:0023026,GO:0050870,GO:0002381,GO:0002827,GO:0046635,GO:0009897	10090.ENSMUSP00000041008		histocompatibility 2, class II antigen A, beta 1	H2-Ab1, Abeta, H-2Ab, H2-Ab, I-Abeta, IAb, Ia-2, Ia2, Rmcs1; histocompatibility 2, class II antigen A, beta 1
ENSMUSG00000094942	34.3166	2.34054	0.626927	3.73336	0.000188945	0.00424723	3.72367	2.37189	Gm3604	100041979	GO:0000981,GO:0000978,GO:0005634,GO:0006357	10090.ENSMUSP00000139845	zf-C2H2	predicted gene 3604	Gm3604; predicted gene 3604
ENSMUSG00000046908	29.3801	-2.19563	0.588079	-3.73356	0.000188789	0.00424723	3.72402	2.37189	Ltb4r1	16995	GO:0016020,GO:0045121,GO:0007165,GO:0005887,GO:0006954,GO:0005886,GO:0007218,GO:0008528,GO:0004930,GO:0004974,GO:0016021,GO:0001632	10090.ENSMUSP00000051368		leukotriene B4 receptor 1	Ltb4r1, BLT1, BLTR, LTB4-R1, Ltb4r, mBLTR; leukotriene B4 receptor 1
ENSMUSG00000024659	11060.1	-1.94713	0.521548	-3.73336	0.00018894	0.00424723	3.72368	2.37189	Anxa1	16952	GO:0033031,GO:0046632,GO:0016328,GO:0004859,GO:0062023,GO:0005768,GO:0009986,GO:0090050,GO:0016020,GO:0018149,GO:0005929,GO:0003697,GO:0005543,GO:0043065,GO:0045627,GO:0042063,GO:0035924,GO:0031410,GO:0031340,GO:0070301,GO:0007187,GO:0048306,GO:0005829,GO:1900087,GO:0005654,GO:0070365,GO:0007165,GO:0032717,GO:0042802,GO:0043434,GO:0005515,GO:0032355,GO:0045920,GO:0031232,GO:0001780,GO:0031514,GO:…	10090.ENSMUSP00000025561		annexin A1	Anxa1, Anx-1, Anx-A1, C430014K04Rik, Lpc-1, Lpc1; annexin A1
ENSMUSG00000037628	42.0592	3.87965	1.03957	3.73196	0.000189995	0.00426607	3.72126	2.36997	Cdkn3	72391	GO:0004721,GO:0048471,GO:0007049,GO:0017018,GO:0016787,GO:0016311,GO:0005737,GO:0005829,GO:0004725,GO:0006470,GO:0004722,GO:0005515,GO:0016791,GO:0008138,GO:0006974,GO:0051726	10090.ENSMUSP00000070575		cyclin-dependent kinase inhibitor 3	Cdkn3, 2410006H10Rik, KAP; cyclin dependent kinase inhibitor 3
ENSMUSG00000092060	1965.34	-4.03165	1.08042	-3.73156	0.000190299	0.00426811	3.72056	2.36976	Bend4	666938	GO:0003674,GO:0005575,GO:0008150	10090.ENSMUSP00000132684		BEN domain containing 4	Bend4, D330027G24Rik, EG666938; BEN domain containing 4
ENSMUSG00000026639	3006.3	-2.01913	0.541192	-3.7309	0.000190794	0.00427442	3.71944	2.36912	Lamb3	16780	GO:0005604,GO:0009888,GO:0062023,GO:0070831,GO:0005576,GO:0005201,GO:0009887,GO:0005610,GO:0007155,GO:0050873,GO:0016477,GO:0044877,GO:0043256,GO:0034446	10090.ENSMUSP00000016315		laminin, beta 3	Lamb3; laminin, beta 3
ENSMUSG00000007038	2303.07	-1.71835	0.461009	-3.72736	0.000193498	0.00433017	3.71332	2.3635	Neu1	18010	GO:0031410,GO:0005764,GO:0030054,GO:0052795,GO:0052796,GO:0006629,GO:0010976,GO:0006689,GO:0009986,GO:0005886,GO:0005515,GO:0052794,GO:0016042,GO:0016020,GO:2000291,GO:0016798,GO:0005737,GO:0008152,GO:0004308,GO:0016787,GO:0009313,GO:0005975,GO:0043231,GO:0016997	10090.ENSMUSP00000007253		neuraminidase 1	Neu1, Aglp, Apl, Bat-7, Bat7, G9, Map-2, Neu, Neu-1; neuraminidase 1
ENSMUSG00000035373	158.597	-3.73719	1.00289	-3.72643	0.000194208	0.00434122	3.71173	2.36239	Ccl7	20306	GO:0031726,GO:0048247,GO:0008360,GO:2000503,GO:0071346,GO:0030593,GO:0043547,GO:0070098,GO:0008201,GO:0007010,GO:0031727,GO:0002548,GO:0071361,GO:0071356,GO:0005615,GO:0071347,GO:0005576,GO:0070374,GO:0007186,GO:0006935,GO:0005125,GO:0030335,GO:0008009,GO:0006955,GO:0006954,GO:0048245,GO:0048020	10090.ENSMUSP00000021011		chemokine (C-C motif) ligand 7	Ccl7, MCP-3, Scya7, fic, marc, mcp3; chemokine (C-C motif) ligand 7
ENSMUSG00000019832	1706.08	-1.56958	0.42128	-3.72575	0.000194738	0.00434821	3.71055	2.36169	Rab32	67844	GO:0032438,GO:0035651,GO:0031410,GO:0090382,GO:0005769,GO:0003924,GO:0044233,GO:0005525,GO:0005783,GO:0019882,GO:0072657,GO:0016192,GO:0000166,GO:0005794,GO:0031982,GO:0007005,GO:0005739,GO:0005515,GO:0012505,GO:0035650,GO:0033162,GO:0016020,GO:0030742,GO:0006886,GO:1903232,GO:0036461,GO:0045335,GO:0005741,GO:0035646,GO:0042470,GO:0005802	10090.ENSMUSP00000019974		RAB32, member RAS oncogene family	Rab32, 2810011A17Rik; RAB32, member RAS oncogene family
ENSMUSG00000047757	49.915	3.25486	0.874566	3.72169	0.000197894	0.00441377	3.70357	2.35519	Fancb	237211	GO:0006281,GO:0036297,GO:0005634,GO:0003674,GO:0043240,GO:0071466,GO:1990414,GO:1905168,GO:0072757,GO:2000042,GO:0000785,GO:0006513,GO:0006974	10090.ENSMUSP00000098643		Fanconi anemia, complementation group B	Fancb; Fanconi anemia, complementation group B
ENSMUSG00000022548	197.815	-3.46459	0.931491	-3.7194	0.000199695	0.00444898	3.69963	2.35174	Apod	11815	GO:0048471,GO:0007568,GO:0005783,GO:1900016,GO:0006629,GO:0008289,GO:0043025,GO:0005615,GO:0000302,GO:0005576,GO:0051895,GO:0010642,GO:0005737,GO:0030425,GO:0005622,GO:2000405,GO:0048662,GO:2000098,GO:0071638,GO:0006869,GO:0060588,GO:0015485,GO:0022626,GO:0006006,GO:0042308	10090.ENSMUSP00000119827		apolipoprotein D	Apod; apolipoprotein D
ENSMUSG00000022965	5389.63	-2.79181	0.751056	-3.71718	0.000201457	0.00448326	3.69582	2.34841	Ifngr2	15980	GO:0019221,GO:0001774,GO:0005887,GO:0051607,GO:0004896,GO:1904783	10090.ENSMUSP00000023687		interferon gamma receptor 2	Ifngr2, Ifgr2, Ifgt; interferon gamma receptor 2
ENSMUSG00000004110	132.319	3.94093	1.0607	3.71539	0.000202888	0.0045101	3.69274	2.34581	Cacna1e	12290	GO:0047485,GO:0006816,GO:0098703,GO:0005216,GO:0019233,GO:0030317,GO:0008542,GO:0099056,GO:0043204,GO:0016021,GO:0048265,GO:0019226,GO:0002027,GO:0022843,GO:0099626,GO:0070509,GO:0042593,GO:0006811,GO:0043025,GO:0016020,GO:0050877,GO:0055085,GO:0090273,GO:0005244,GO:0007626,GO:0005891,GO:0034765,GO:0008331,GO:0001662,GO:0046872,GO:0042596,GO:0005509,GO:0070588,GO:0005262,GO:0005245,GO:0099055,GO:…	10090.ENSMUSP00000140937		calcium channel, voltage-dependent, R type, alpha 1E subunit	Cacna1e, A430040I15, BII, Cach6, Cacnl1a6, Cav2.3, Cchra1, alpha1E; calcium channel, voltage-dependent, R type, alpha 1E subunit
ENSMUSG00000020303	4522.42	-3.35852	0.904038	-3.71502	0.000203184	0.00451168	3.69211	2.34566	Stc2	20856	GO:0040015,GO:0006874,GO:0048471,GO:0042803,GO:0020037,GO:0005783,GO:0019899,GO:0010629,GO:0005794,GO:0006979,GO:0005515,GO:0005615,GO:2001256,GO:0055074,GO:0005179,GO:0005576,GO:0030968,GO:0046885,GO:0034976,GO:2000118	10090.ENSMUSP00000020546		stanniocalcin 2	Stc2, Stc-2, Stc2l, mustc2; stanniocalcin 2
ENSMUSG00000021613	20.6685	4.88717	1.3158	3.71423	0.000203821	0.00452082	3.69075	2.34478	Hapln1	12950	GO:0062023,GO:0030021,GO:0001501,GO:0005576,GO:0045202,GO:0007417,GO:0031012,GO:0007155,GO:0005540	10090.ENSMUSP00000022108		hyaluronan and proteoglycan link protein 1	Hapln1, CLP, Crtl1, Crtl1l, LP, LP-1; hyaluronan and proteoglycan link protein 1
ENSMUSG00000039236	639.168	-3.0631	0.825014	-3.71279	0.000204989	0.00454169	3.68827	2.34278	Isg20	57444	GO:0009615,GO:0006364,GO:0002376,GO:0015030,GO:0000175,GO:0003723,GO:0006401,GO:0030619,GO:0045071,GO:0000738,GO:0008859,GO:0004518,GO:0045087,GO:0051607,GO:0005737,GO:0016605,GO:0005730,GO:0008310,GO:0005634,GO:0034511,GO:0046872,GO:0016787,GO:0030620,GO:0004527,GO:0003676	10090.ENSMUSP00000040080		interferon-stimulated protein	Isg20, 1600023I01Rik, 2010107M23Rik, 20kDa, DnaQL, HEM45; interferon-stimulated protein
ENSMUSG00000035498	5663.41	-2.95378	0.795922	-3.71115	0.000206323	0.0045662	3.68545	2.34044	Cdcp1	109332	GO:0016020,GO:0005886,GO:0008150,GO:0005575,GO:0016021	10090.ENSMUSP00000042057		CUB domain containing protein 1	Cdcp1, 9030022E12Rik, E030027H19Rik; CUB domain containing protein 1
ENSMUSG00000068686	22.4148	2.5564	0.689232	3.70906	0.000208031	0.00458851	3.68187	2.33833	Cd59b	333883	GO:0042383,GO:0043066,GO:0001848,GO:0005615,GO:0001971,GO:0016020,GO:0042102,GO:0045916,GO:0009986,GO:0043218,GO:0005886,GO:0031225,GO:0031362,GO:1903660	10090.ENSMUSP00000087912		CD59b antigen	Cd59b; CD59b antigen
ENSMUSG00000047986	73.5327	2.37006	0.639024	3.70888	0.000208177	0.00458851	3.68157	2.33833	Palm3	74337	GO:0032496,GO:0000166,GO:0001960,GO:0016020,GO:0005524,GO:0003674,GO:0005737,GO:0005886,GO:0005575,GO:0008063	10090.ENSMUSP00000051396		paralemmin 3	Palm3, 4432412L15Rik; paralemmin 3
ENSMUSG00000026098	57.2127	2.1782	0.587247	3.70917	0.000207938	0.00458851	3.68207	2.33833	Pms1	227099	GO:0005634,GO:0032300,GO:0019899,GO:0016887,GO:0006298	10090.ENSMUSP00000027267	HMG	PMS1 homolog 1, mismatch repair system component	Pms1; PMS1 homolog 1, mismatch repair system component
ENSMUSG00000027968	436.585	1.19495	0.322194	3.7088	0.000208246	0.00458851	3.68142	2.33833	Larp7	28036	GO:0120259,GO:1900087,GO:0005829,GO:0003723,GO:0005654,GO:1905382,GO:0000122,GO:0035562,GO:0030532,GO:1990904,GO:1990438,GO:0048024,GO:1904871,GO:0032897,GO:0030154,GO:0000494,GO:0097322,GO:0006396,GO:0006397,GO:0017070,GO:0005634,GO:0008380,GO:0007283,GO:0036093,GO:0003676	10090.ENSMUSP00000029588		La ribonucleoprotein domain family, member 7	Larp7, C330027G06Rik, D3Wsu161e; La ribonucleoprotein 7, transcriptional regulator
ENSMUSG00000035638	3438.92	-3.81663	1.02967	-3.70664	0.000210026	0.00461252	3.67773	2.33606	Muc20	224116	GO:0043410,GO:0016020,GO:0048012,GO:0009925,GO:0005576,GO:0005886,GO:0042802,GO:0005515,GO:0042995	10090.ENSMUSP00000110769		mucin 20	Muc20; mucin 20
ENSMUSG00000024795	237.68	3.39808	0.916727	3.70675	0.000209936	0.00461252	3.67791	2.33606	Kif20b	240641	GO:2001222,GO:0007049,GO:0048471,GO:0090316,GO:0042803,GO:0048812,GO:0007088,GO:0005829,GO:0005856,GO:0007018,GO:0005654,GO:0097431,GO:0001843,GO:0000166,GO:0005874,GO:0015630,GO:0005524,GO:0005813,GO:1903438,GO:2001224,GO:0051301,GO:0008284,GO:0008017,GO:0016887,GO:0005515,GO:2000114,GO:0030496,GO:0003777,GO:0035372,GO:0070938,GO:0045171,GO:0005737,GO:0070201,GO:0042995,GO:0005730,GO:0005871,GO:…	10090.ENSMUSP00000084599		kinesin family member 20B	Kif20b, 33cex, C330014J10Rik, MPP1, Mphosph1, magoo; kinesin family member 20B
ENSMUSG00000019988	599.739	1.52113	0.410376	3.70668	0.000209994	0.00461252	3.67779	2.33606	Nedd1	17997	GO:0007049,GO:0000931,GO:0005856,GO:0000242,GO:0005654,GO:0045177,GO:0036064,GO:0005813,GO:0051301,GO:0005814,GO:0005886,GO:0031109,GO:0005737,GO:0070201,GO:0007019,GO:0043015,GO:0000278,GO:0000922,GO:0007020	10090.ENSMUSP00000020163		neural precursor cell expressed, developmentally down-regulated gene 1	Nedd1; neural precursor cell expressed, developmentally down-regulated gene 1
ENSMUSG00000027456	677.506	-3.72068	1.00419	-3.70516	0.000211257	0.0046312	3.67519	2.33431	Sdcbp2	228765	GO:0016607,GO:0005654,GO:0016020,GO:0005634,GO:0005794,GO:0005546,GO:0042803,GO:0005737,GO:0005829,GO:0005886,GO:0008022,GO:0008283,GO:0042802,GO:0005730,GO:0008289,GO:0046982	10090.ENSMUSP00000028950		syndecan binding protein (syntenin) 2	Sdcbp2; syndecan binding protein (syntenin) 2
ENSMUSG00000020098	103.105	2.79832	0.75527	3.70506	0.000211339	0.0046312	3.67502	2.33431	Pcbd1	13180	GO:0045893,GO:0008124,GO:0005634,GO:0006558,GO:0016829,GO:0004505,GO:0005737,GO:0005829,GO:0042802,GO:0003713,GO:0005515,GO:0043393,GO:0006729,GO:0005654	10090.ENSMUSP00000020298		pterin 4 alpha carbinolamine dehydratase/dimerization cofactor of hepatocyte nuclear factor 1 alpha (TCF1) 1	Pcbd1, Dcoh, Pcbd, Pcd, Phs; pterin 4 alpha carbinolamine dehydratase/dimerization cofactor of hepatocyte nuclear factor 1 alpha (TCF1) 1
ENSMUSG00000038415	300.532	-2.98857	0.806988	-3.70337	0.000212754	0.00465713	3.67212	2.33188	Foxq1	15220	GO:1990837,GO:0000122,GO:0000978,GO:0001227,GO:0003677,GO:0005634,GO:0006357,GO:0000981,GO:0043524,GO:0009653,GO:0031069,GO:0003700,GO:0043565,GO:0030154,GO:0006355	10090.ENSMUSP00000036952	Fork_head	forkhead box Q1	Foxq1, HFH-1, Hfh1, Hfh1l, sa; forkhead box Q1
ENSMUSG00000047261	31.0331	4.48623	1.2116	3.70274	0.000213287	0.00465863	3.67104	2.33174	Gap43	14432	GO:1901981,GO:0030054,GO:0045202,GO:0040008,GO:0051489,GO:0031103,GO:0035727,GO:0001786,GO:0042246,GO:0045165,GO:0005886,GO:0014069,GO:0005516,GO:0007275,GO:0016020,GO:0007399,GO:0007411,GO:0010001,GO:0005737,GO:0030424,GO:0016198,GO:0030154,GO:0042995,GO:0071944,GO:0099150,GO:0031527	10090.ENSMUSP00000099881		growth associated protein 43	Gap43, B-50, Basp2, GAP-43; growth associated protein 43
ENSMUSG00000006519	3851.12	-2.08833	0.563965	-3.70295	0.000213108	0.00465863	3.6714	2.33174	Cyba	13057	GO:0033864,GO:0001725,GO:0017004,GO:0020037,GO:0034137,GO:0030307,GO:0097038,GO:0016491,GO:0005768,GO:0003106,GO:0005794,GO:0043020,GO:0045730,GO:0048661,GO:0050665,GO:0005886,GO:0017124,GO:0042554,GO:0005739,GO:0005515,GO:0032760,GO:0014895,GO:0043025,GO:0045777,GO:0016020,GO:1903428,GO:0045087,GO:0016324,GO:0005737,GO:0030425,GO:0009055,GO:0016175,GO:0032930,GO:0072593,GO:0005634,GO:0071310,GO:…	10090.ENSMUSP00000017604		cytochrome b-245, alpha polypeptide	Cyba, b558, nmf333, p22-phox, p22phox; cytochrome b-245, alpha polypeptide
ENSMUSG00000063297	10.5576	3.54071	0.95653	3.70162	0.000214225	0.00467369	3.66913	2.33034	Luzp2	233271	GO:0003674,GO:0005575,GO:0008150,GO:0005576	10090.ENSMUSP00000080979		leucine zipper protein 2	Luzp2, 9330154K17Rik, D130073E01; leucine zipper protein 2
ENSMUSG00000000157	73.6058	-1.26513	0.341801	-3.70136	0.000214443	0.00467369	3.66869	2.33034	Itgb2l	16415	GO:0034687,GO:0038023,GO:0030141,GO:0007159,GO:0030101,GO:0016021,GO:0030593,GO:0044877,GO:0030369,GO:0051092,GO:0098609,GO:0008305,GO:0009986,GO:0005886,GO:0007155,GO:0050730,GO:0045429,GO:0005178,GO:0016020,GO:0044853,GO:0033627,GO:0034113,GO:0050839,GO:0043113,GO:1990266,GO:0045123,GO:0031072,GO:0032930,GO:0043315,GO:0001540,GO:0007229,GO:0005925,GO:0002523,GO:0006954,GO:0007160,GO:0045766,GO:…	10090.ENSMUSP00000000161		integrin beta 2-like	Itgb2l, 5033406G21Rik, pactolus; integrin beta 2-like
ENSMUSG00000093916	7.51986	-4.68757	1.26691	-3.69999	0.000215605	0.00468375	3.66634	2.32941	Gm379			10090.ENSMUSP00000137588
ENSMUSG00000042216	1101.29	-3.20465	0.86608	-3.70018	0.000215444	0.00468375	3.66667	2.32941	Sgsm1	52850	GO:0031267,GO:0031410,GO:0005096,GO:0016020,GO:0005794,GO:0030659,GO:0005737,GO:0005829,GO:0090630,GO:0005515,GO:0045944	10090.ENSMUSP00000046544		small G protein signaling modulator 1	Sgsm1, 2410098H20Rik, D5Bwg1524e, E130107M15, NuIP, Rutbc2; small G protein signaling modulator 1
ENSMUSG00000040722	755.128	-1.80546	0.487938	-3.70017	0.000215452	0.00468375	3.66665	2.32941	Scamp5	56807	GO:0031410,GO:0008021,GO:0030054,GO:0045202,GO:1900242,GO:0016021,GO:0044877,GO:0001819,GO:0005768,GO:0005794,GO:0005886,GO:0015031,GO:0006887,GO:0016020,GO:0055038,GO:0000139,GO:0032588,GO:0034976,GO:0045806,GO:0045956	10090.ENSMUSP00000035898		secretory carrier membrane protein 5	Scamp5, Sc5; secretory carrier membrane protein 5
ENSMUSG00000054598	82.9436	-2.18424	0.590561	-3.69859	0.000216803	0.00470467	3.66393	2.32747	9130230L23Rik	231253	GO:0003674,GO:0005575,GO:0008150	10090.ENSMUSP00000066349		RIKEN cDNA 9130230L23 gene
ENSMUSG00000027955	244.003	2.16366	0.585791	3.69356	0.000221132	0.00477724	3.65535	2.32082	Gask1b	68659	GO:0016020,GO:0005794,GO:0003674,GO:0008150,GO:0016021	10090.ENSMUSP00000114093		golgi associated kinase 1B	Gask1b, 1110032E23Rik, 2210419I08Rik, Ened, Fam198b, GaskbB; golgi associated kinase 1B
ENSMUSG00000004099	1291.22	2.11016	0.571322	3.69347	0.000221213	0.00477724	3.65519	2.32082	Dnmt1	13433	GO:0010628,GO:0009008,GO:0003682,GO:0008168,GO:0000792,GO:0003824,GO:0006325,GO:1990841,GO:0005657,GO:0051718,GO:0010424,GO:1904707,GO:0003723,GO:0005654,GO:0090309,GO:0000122,GO:0003886,GO:0032776,GO:0010629,GO:0051573,GO:1905460,GO:0042826,GO:0046500,GO:0005515,GO:0019904,GO:0006306,GO:0043025,GO:0051571,GO:0003677,GO:0044026,GO:0071560,GO:0030331,GO:0032991,GO:1905931,GO:0008270,GO:0032259,GO:…	10090.ENSMUSP00000004202		DNA methyltransferase (cytosine-5) 1	Dnmt1, Cxxc9, Dnmt, Dnmt1o, MCMT, MTase, Met-1, Met1, MommeD2, m.MmuI; DNA methyltransferase (cytosine-5) 1
ENSMUSG00000030681	3033.55	-1.95693	0.529846	-3.6934	0.000221279	0.00477724	3.65506	2.32082	Mvp	78388	GO:0042059,GO:0048471,GO:0061099,GO:0038127,GO:0005634,GO:0072376,GO:0019903,GO:0005737,GO:0005829,GO:0005856,GO:0008283,GO:0031953,GO:0042802,GO:0019901	10090.ENSMUSP00000127250		major vault protein	Mvp, 2310009M24Rik, LRP, VAULT1; major vault protein
ENSMUSG00000044906	164.5	1.4582	0.394789	3.69363	0.000221076	0.00477724	3.65546	2.32082	4930503L19Rik	269033	GO:0008285,GO:0005576	10090.ENSMUSP00000065118		RIKEN cDNA 4930503L19 gene	4930503L19Rik, 9930107F24, Lars, Las2; RIKEN cDNA 4930503L19 gene
ENSMUSG00000029727	25.3229	-3.27724	0.887482	-3.69274	0.000221851	0.00478315	3.65394	2.32029	Cyp3a13	13113	GO:0010628,GO:0020037,GO:0062181,GO:0004497,GO:0005783,GO:0019899,GO:0016712,GO:0050649,GO:0016491,GO:0101020,GO:0016705,GO:0008395,GO:0030343,GO:0070330,GO:0016020,GO:0070989,GO:0008401,GO:0005737,GO:0005496,GO:0005506,GO:0008202,GO:0034875,GO:0046872,GO:0101021,GO:0043231,GO:0070576	10090.ENSMUSP00000031741		cytochrome P450, family 3, subfamily a, polypeptide 13	Cyp3a13, IIIAm2; cytochrome P450, family 3, subfamily a, polypeptide 13
ENSMUSG00000028614	412.783	2.95522	0.800429	3.69204	0.000222462	0.0047907	3.65274	2.3196	Ndc1	72787	GO:0051028,GO:0070762,GO:0006999,GO:0051292,GO:0007129,GO:0016021,GO:0005635,GO:0015629,GO:0005886,GO:0015031,GO:0016020,GO:0031965,GO:0051664,GO:0005643,GO:0005737,GO:0005634,GO:0017056,GO:0030674,GO:0007283	10090.ENSMUSP00000120365		NDC1 transmembrane nucleoporin	Ndc1, 2810475A17Rik, Tmem48, sks; NDC1 transmembrane nucleoporin
ENSMUSG00000025395	268.28	2.92907	0.793401	3.69179	0.000222679	0.0047907	3.65232	2.3196	Prim1	19075	GO:0032553,GO:0000287,GO:0046872,GO:0006260,GO:1990077,GO:0006270,GO:0005658,GO:0008270,GO:0003896,GO:0006269,GO:0005515,GO:0016740,GO:0016779,GO:0003899	10090.ENSMUSP00000026461		DNA primase, p49 subunit	Prim1; DNA primase, p49 subunit
ENSMUSG00000037649	338.719	-3.05357	0.827196	-3.69147	0.000222962	0.00479165	3.65177	2.31951	H2-DMa	14998	GO:0005765,GO:0005770,GO:0016064,GO:0005764,GO:0002503,GO:0019882,GO:0002376,GO:0016021,GO:0002922,GO:0005768,GO:0031902,GO:0045582,GO:0048839,GO:0005771,GO:0009986,GO:0015031,GO:0005515,GO:0002636,GO:0002504,GO:0051085,GO:0016020,GO:0019886,GO:0002250,GO:0005622,GO:0010008,GO:0042613,GO:0006955,GO:0023026,GO:0043231,GO:0045059,GO:0050870,GO:0065003,GO:0002381,GO:0050778	10090.ENSMUSP00000037088		histocompatibility 2, class II, locus DMa	H2-DMa, H-2Ma, H2-Ma; histocompatibility 2, class II, locus DMa
ENSMUSG00000019303	69.4591	2.68136	0.726527	3.69066	0.000223675	0.00480183	3.65038	2.31859	Psmc3ip	19183	GO:0120230,GO:0000709,GO:0007129,GO:0005654,GO:0044877,GO:0007131,GO:0006310,GO:0000794,GO:0035259,GO:0010774,GO:0003677,GO:0030331,GO:0050692,GO:0003690,GO:0051321,GO:0120231,GO:0005634,GO:0046966,GO:0050681,GO:0030374,GO:0045944	10090.ENSMUSP00000019447		proteasome (prosome, macropain) 26S subunit, ATPase 3, interacting protein	Psmc3ip, GT198, HOP2, Tbpip; proteasome (prosome, macropain) 26S subunit, ATPase 3, interacting protein
ENSMUSG00000042797	182.32	4.75141	1.28788	3.68932	0.000224858	0.00482206	3.64809	2.31677	Aqp11	66333	GO:1903573,GO:0048471,GO:0031410,GO:0032364,GO:0072014,GO:0080170,GO:0009992,GO:0005783,GO:0005829,GO:0015254,GO:0016021,GO:0030104,GO:0008284,GO:0009986,GO:0005886,GO:0042802,GO:0016020,GO:0055085,GO:0015250,GO:0001822,GO:0005737,GO:0030425,GO:0050680,GO:0033577,GO:1904293,GO:0051260,GO:0006833,GO:0006612,GO:0048388,GO:0015267	10090.ENSMUSP00000082054		aquaporin 11	Aqp11, 1700015P13Rik, sjds; aquaporin 11
ENSMUSG00000117901	33.681	2.99586	0.81222	3.68849	0.000225593	0.00483266	3.64667	2.31581
ENSMUSG00000015879	191.965	-2.90625	0.787991	-3.68818	0.000225863	0.00483328	3.64615	2.31576	Fam184b	58227	GO:0003674,GO:0005575,GO:0008150	10090.ENSMUSP00000016023		family with sequence similarity 184, member B	Fam184b, 9630031F12Rik; family with sequence similarity 184, member B
ENSMUSG00000094504	28.0688	-2.04825	0.555546	-3.68691	0.000226993	0.00484711	3.64399	2.31452	Foxl3	384244	GO:0000978,GO:0006357,GO:0000981,GO:0009653,GO:0030154	10090.ENSMUSP00000137099	Fork_head	forkhead box L3	Foxl3, EG384244, Gm5294; forkhead box L3
ENSMUSG00000086513	65.7138	-4.46471	1.21139	-3.6856	0.000228166	0.00486697	3.64175	2.31274	Gvin-ps1
ENSMUSG00000032492	496.587	2.74659	0.745576	3.68385	0.000229735	0.00489524	3.63877	2.31023	Pth1r	19228	GO:0006874,GO:0002076,GO:0042803,GO:0043621,GO:0005887,GO:0007187,GO:0007204,GO:0016021,GO:0008285,GO:0001501,GO:0007165,GO:0008284,GO:0005886,GO:0004888,GO:0004930,GO:0007188,GO:0048469,GO:0045453,GO:0017046,GO:0004991,GO:0001701,GO:0016020,GO:0007200,GO:0016324,GO:0030282,GO:0005737,GO:0016323,GO:0005622,GO:0007166,GO:0008528,GO:0007186,GO:0031526,GO:0043235,GO:0007189,GO:0002062,GO:0005634,GO:…	10090.ENSMUSP00000006005		parathyroid hormone 1 receptor	Pth1r, PPR, Pthr, Pthr1; parathyroid hormone 1 receptor
ENSMUSG00000025329	16515.7	-3.72857	1.01248	-3.68261	0.000230862	0.00491403	3.63665	2.30856	Padi1	18599	GO:0005634,GO:0004668,GO:0016787,GO:0046872,GO:0005509,GO:0005737,GO:0005829,GO:0018101,GO:0036414,GO:0005654	10090.ENSMUSP00000026378		peptidyl arginine deiminase, type I	Padi1, Pdi1; peptidyl arginine deiminase, type I
ENSMUSG00000054203	348.769	-3.93462	1.0688	-3.68134	0.000232011	0.00492304	3.63449	2.30777	Ifi205	226695	GO:0005654,GO:0035458,GO:0031625,GO:0005634,GO:0032731,GO:0002218,GO:0032991,GO:0043231,GO:0005829,GO:0009617,GO:0003690,GO:0005730	10090.ENSMUSP00000062409		interferon activated gene 205	Ifi205, D3, D3cDNA, Ifi205a; interferon activated gene 205
ENSMUSG00000045763	457.72	-3.56009	0.967115	-3.68114	0.00023219	0.00492304	3.63416	2.30777	Basp1	70350	GO:0016607,GO:0000976,GO:0045892,GO:0016020,GO:0016363,GO:0005634,GO:0030054,GO:0005737,GO:0003714,GO:0005886,GO:0000785,GO:0008180,GO:0016605,GO:0005515,GO:0042995,GO:0019904,GO:0072112	10090.ENSMUSP00000053943		brain abundant, membrane attached signal protein 1	Basp1, 2610024P12Rik, CAP-23, CAP23, Ckap3, NAP-22, NAP22; brain abundant, membrane attached signal protein 1
ENSMUSG00000026873	49.4133	3.31729	0.901178	3.68106	0.000232268	0.00492304	3.63401	2.30777	Phf19	74016	GO:0035098,GO:0000122,GO:0003677,GO:0048863,GO:0005634,GO:0003682,GO:0019827,GO:0046872,GO:0061087,GO:0006325,GO:0035064,GO:0006355	10090.ENSMUSP00000028232		PHD finger protein 19	Phf19, 3110009G19Rik, 3321402G02Rik; PHD finger protein 19
ENSMUSG00000040146	2931.07	-1.64643	0.447215	-3.68151	0.000231855	0.00492304	3.63478	2.30777	Rgl3	71746	GO:0031267,GO:0007165,GO:0005886,GO:0043547,GO:0007265,GO:0007264,GO:0005515,GO:0005085	10090.ENSMUSP00000035726		ral guanine nucleotide dissociation stimulator-like 3	Rgl3, 1300003D20Rik, mFLJ00153; ral guanine nucleotide dissociation stimulator-like 3
ENSMUSG00000028484	851.838	1.4733	0.40045	3.67911	0.000234048	0.00495554	3.63069	2.30491	Psip1	101739	GO:0006357,GO:0000395,GO:0003677,GO:0034399,GO:0005634,GO:0003682,GO:0000791,GO:0009408,GO:0000792,GO:0097100,GO:0003712,GO:0003713,GO:0006979,GO:0003690,GO:0005654,GO:0045944,GO:0140297	10090.ENSMUSP00000030207		PC4 and SFRS1 interacting protein 1	Psip1, Dfs70, Ledgfa, Ledgfb, Psip2; PC4 and SFRS1 interacting protein 1
ENSMUSG00000038793	38.2853	1.51024	0.41078	3.67651	0.000236447	0.00500106	3.62627	2.30094	Lefty1	13590	GO:0032526,GO:0008083,GO:0030509,GO:0000122,GO:0003007,GO:0008285,GO:0007368,GO:0042074,GO:0007275,GO:0005615,GO:1900108,GO:0060395,GO:0009948,GO:0005576,GO:0010862,GO:0005125,GO:1900124,GO:0005160,GO:0038100	10090.ENSMUSP00000041427		left right determination factor 1	Lefty1, Ebaf, Leftb, Stra3, Tgfb4, lefty, lefty-1; left right determination factor 1
ENSMUSG00000000204	2835.99	-5.24265	1.42611	-3.67619	0.000236743	0.00500203	3.62572	2.30085	Slfn4	20558	GO:0003674,GO:0005575,GO:0009617	10090.ENSMUSP00000000208		schlafen 4	Slfn4; schlafen 4
ENSMUSG00000005054	1853.26	-1.77423	0.482668	-3.67588	0.000237032	0.00500287	3.62519	2.30078	Cstb	13014	GO:0005615,GO:0062023,GO:0002020,GO:0005634,GO:0004869,GO:0004866,GO:0045861,GO:0005737,GO:0005829,GO:0008344,GO:0030414,GO:0010466,GO:0005730	10090.ENSMUSP00000005185		cystatin B	Cstb, Stfb; cystatin B
ENSMUSG00000029370	289.912	-2.44949	0.666482	-3.67525	0.000237615	0.0050099	3.62413	2.30017	Rassf6	73246	GO:0007165,GO:0043065,GO:0006915,GO:0005575,GO:0042981,GO:0005515	10090.ENSMUSP00000031317		Ras association (RalGDS/AF-6) domain family member 6	Rassf6, 1600016B17Rik; Ras association (RalGDS/AF-6) domain family member 6
ENSMUSG00000056073	21.0054	3.65041	0.993451	3.67448	0.000238334	0.00501978	3.62281	2.29932	Grik2	14806	GO:0006874,GO:0008328,GO:0051402,GO:0030054,GO:0005216,GO:0005234,GO:0005887,GO:0038023,GO:0045202,GO:0004970,GO:0043204,GO:0016021,GO:0045211,GO:0031625,GO:0019228,GO:0050806,GO:0035249,GO:0098978,GO:0005886,GO:0042802,GO:0043525,GO:0014069,GO:0005515,GO:0042391,GO:0015277,GO:0043025,GO:0006811,GO:0016020,GO:0120169,GO:0099507,GO:0043195,GO:0015276,GO:0046328,GO:0030425,GO:0032983,GO:0030424,GO:…	10090.ENSMUSP00000101127		glutamate receptor, ionotropic, kainate 2 (beta 2)	Grik2, C130030K03Rik, GluK2, Glur-6, Glur6, Glurbeta2; glutamate receptor, ionotropic, kainate 2 (beta 2)
ENSMUSG00000054385	97.1115	-4.70236	1.27996	-3.67383	0.000238937	0.0050265	3.62172	2.29873	Ceacam2	26367	GO:0003779,GO:0097009,GO:0042803,GO:0030054,GO:0007156,GO:0005887,GO:0002682,GO:0045717,GO:0016328,GO:2000252,GO:0015125,GO:0042101,GO:0038016,GO:0032869,GO:0070348,GO:0016021,GO:0044877,GO:0070021,GO:0019901,GO:0046983,GO:0001558,GO:0014066,GO:0015721,GO:1903387,GO:0007165,GO:0009986,GO:0019903,GO:0034235,GO:0005886,GO:0042802,GO:0005912,GO:1903385,GO:0019900,GO:0007155,GO:0005516,GO:0070372,GO:…	10090.ENSMUSP00000064255		carcinoembryonic antigen-related cell adhesion molecule 2	Ceacam2, Bgp2, Ceacam2-L; CEA cell adhesion molecule 2
ENSMUSG00000054520	577.018	-1.89579	0.516057	-3.6736	0.000239154	0.0050265	3.62132	2.29873	Sh3bp2	24055	GO:0005515,GO:0001784,GO:0007165,GO:0017124	10090.ENSMUSP00000112554		SH3-domain binding protein 2	Sh3bp2, 3BP2; SH3-domain binding protein 2
ENSMUSG00000055994	850.952	-4.0177	1.09397	-3.6726	0.000240094	0.00504096	3.61962	2.29749	Nod2	257632	GO:0003779,GO:0046658,GO:0043123,GO:0060585,GO:0005856,GO:0042981,GO:0002720,GO:0051092,GO:0032733,GO:0050731,GO:0032088,GO:0009986,GO:0032760,GO:0043410,GO:0016020,GO:0071225,GO:0034136,GO:0032731,GO:0070431,GO:0032755,GO:0050766,GO:0051879,GO:0051770,GO:0005829,GO:0019899,GO:0044877,GO:0050871,GO:0000166,GO:0032695,GO:0005794,GO:0007165,GO:0071608,GO:0032720,GO:0032735,GO:0005515,GO:0002253,GO:…	10090.ENSMUSP00000050538		nucleotide-binding oligomerization domain containing 2	Nod2, ACUG, BLAU, CD, Card15, F830032C23Rik, IBD1, Nlrc2; nucleotide-binding oligomerization domain containing 2
ENSMUSG00000025001	419.445	3.70207	1.0083	3.67158	0.000241057	0.00505061	3.61788	2.29666	Hells	15201	GO:0007049,GO:0003682,GO:0030098,GO:0031508,GO:0000775,GO:0000166,GO:0005524,GO:0051301,GO:0046651,GO:0001655,GO:0005515,GO:0031507,GO:0006306,GO:0007275,GO:2001243,GO:0001822,GO:1990830,GO:0043066,GO:0005634,GO:0006346,GO:0004386,GO:0010216,GO:0016787,GO:0005721,GO:0140658	10090.ENSMUSP00000025965		helicase, lymphoid specific	Hells, E130115I21Rik, LSH, Lysh, PASG, YFK8; helicase, lymphoid specific
ENSMUSG00000039377	69.1747	2.11286	0.575464	3.67158	0.000241057	0.00505061	3.61788	2.29666	Hlx	15284	GO:0001889,GO:0003677,GO:0048513,GO:0005634,GO:0048557,GO:0000981,GO:0007519,GO:0008284,GO:0045629,GO:0046622,GO:0045627,GO:0048484,GO:0043565,GO:0030154,GO:0006355	10090.ENSMUSP00000040505	Homeobox	H2.0-like homeobox	Hlx, Hlx1; H2.0-like homeobox
ENSMUSG00000003545	78.7712	-2.13802	0.582365	-3.67128	0.000241343	0.00505132	3.61737	2.29659	Fosb	14282	GO:1990837,GO:0000978,GO:0071277,GO:0003677,GO:0006357,GO:0005634,GO:0000981,GO:0006366,GO:0043231,GO:0006355,GO:0003700,GO:0043565,GO:0001228,GO:0003690,GO:0005654,GO:0045944	10090.ENSMUSP00000003640	TF_bZIP	FBJ osteosarcoma oncogene B	Fosb; FBJ osteosarcoma oncogene B
ENSMUSG00000106718	49.4887	5.79607	1.57902	3.67067	0.000241917	0.00505805	3.61633	2.29602	Gm20052	102637176				predicted gene, 20052
ENSMUSG00000093594	42.6999	1.7082	0.465446	3.67003	0.000242518	0.00506534	3.61526	2.29539	Gm20707
ENSMUSG00000022610	300.391	1.44919	0.394937	3.66942	0.000243099	0.0050722	3.61422	2.2948	Mapk12	29857	GO:0007049,GO:0045786,GO:0004707,GO:0005654,GO:0045445,GO:0000166,GO:0005524,GO:0004674,GO:0005739,GO:0000287,GO:0016301,GO:0035556,GO:0005737,GO:0004672,GO:0018105,GO:0016740,GO:0005634,GO:0046872,GO:0016310,GO:0006468	10090.ENSMUSP00000086207		mitogen-activated protein kinase 12	Mapk12, Erk6, P38gamma, Prkm12, Sapk3; mitogen-activated protein kinase 12
ENSMUSG00000078773	73.2597	4.52919	1.23445	3.66899	0.000243513	0.00507555	3.61348	2.29452	Rad54b	623474	GO:0000724,GO:0005634,GO:0008340,GO:0009410,GO:0010212,GO:0015616,GO:0006974,GO:0007131	10090.ENSMUSP00000066977		RAD54 homolog B (S. cerevisiae)	Rad54b, E130016E03Rik; RAD54 homolog B (S. cerevisiae)
ENSMUSG00000023067	1566.53	-3.72518	1.01552	-3.66824	0.00024423	0.00508522	3.6122	2.29369	Cdkn1a	12575	GO:0072331,GO:0007049,GO:0048471,GO:0071479,GO:0048146,GO:0005829,GO:0034198,GO:0016604,GO:0006977,GO:0045860,GO:0005654,GO:0044877,GO:0042246,GO:0000307,GO:0042771,GO:0008285,GO:0019912,GO:0031625,GO:0010629,GO:0032091,GO:1904030,GO:0071480,GO:2000045,GO:0010942,GO:0090398,GO:1902806,GO:2000278,GO:0005515,GO:0071493,GO:0030890,GO:0031668,GO:0006974,GO:0042060,GO:0030308,GO:0009411,GO:2000134,GO:…	10090.ENSMUSP00000023829		cyclin-dependent kinase inhibitor 1A (P21)	Cdkn1a, CAP20, CDKI, CIP1, Cdkn1, P21, SDI1, Waf1, mda6, p21Cip1, p21WAF; cyclin dependent kinase inhibitor 1A (P21)
ENSMUSG00000038500	321.846	1.36178	0.371517	3.66547	0.000246889	0.00513524	3.6075	2.28944	Prr3	75210	GO:0046872,GO:0008150,GO:0005575	10090.ENSMUSP00000052166		proline-rich polypeptide 3	Prr3, 4930540G07Rik, Cat56; proline-rich polypeptide 3
ENSMUSG00000089669	138.533	-1.3724	0.374443	-3.66519	0.000247159	0.00513553	3.60702	2.28941	Tnfsf13	69583	GO:0005164,GO:0005615,GO:0006955,GO:0016020,GO:0016064,GO:0005576,GO:0008284,GO:0005737,GO:0048298,GO:0048018,GO:0002426,GO:0050776,GO:0002636,GO:0002376,GO:0009897,GO:0005125	10090.ENSMUSP00000018896		tumor necrosis factor (ligand) superfamily, member 13	Tnfsf13, 2310026N09Rik, April, Tall2, Tnlg7b, Trdl1; tumor necrosis factor (ligand) superfamily, member 13
ENSMUSG00000028195	2241.86	-3.62839	0.990395	-3.66358	0.000248711	0.00515708	3.60431	2.2876	Ccn1	16007	GO:0030513,GO:0001649,GO:0005520,GO:0060710,GO:0010518,GO:0010811,GO:0045860,GO:0032740,GO:2000343,GO:0002041,GO:0062023,GO:0098609,GO:0001934,GO:0060591,GO:0007165,GO:0045597,GO:0060548,GO:0060716,GO:0061036,GO:0008201,GO:0007155,GO:0050840,GO:0030501,GO:0032760,GO:0005178,GO:0070372,GO:0003181,GO:0019838,GO:0060413,GO:0005576,GO:0045669,GO:0006935,GO:0030335,GO:0030198,GO:0043280,GO:0043066,GO:…	10090.ENSMUSP00000029846		cellular communication network factor 1	Ccn1, Cyr61, Igfbp10; cellular communication network factor 1
ENSMUSG00000041596	38.8286	2.5796	0.704104	3.66366	0.000248635	0.00515708	3.60444	2.2876	Nlrp5-ps	100417675				NLR family, pyrin domain containing 5, pseudogene
ENSMUSG00000039187	71.4347	4.42764	1.20881	3.66282	0.000249454	0.00516715	3.60301	2.28675	Fanci	208836	GO:0006281,GO:0005654,GO:0007049,GO:0031398,GO:0005634,GO:0043240,GO:0005737,GO:0005829,GO:0070182,GO:1990391,GO:0006974	10090.ENSMUSP00000044931		Fanconi anemia, complementation group I	Fanci; Fanconi anemia, complementation group I
ENSMUSG00000026825	630.094	2.21772	0.605607	3.66198	0.000250273	0.00517876	3.60159	2.28577	Dnm1	13429	GO:0008021,GO:0003924,GO:0098835,GO:0005525,GO:0045202,GO:0005856,GO:1900242,GO:0006898,GO:0005654,GO:0044877,GO:0002031,GO:0030117,GO:0000166,GO:0005874,GO:0005794,GO:0006897,GO:0043209,GO:0098978,GO:0005886,GO:0008017,GO:0008022,GO:0017124,GO:0042802,GO:0050998,GO:0005515,GO:0031749,GO:0016020,GO:1903423,GO:0032991,GO:0098684,GO:0007605,GO:0005737,GO:0016185,GO:0001917,GO:0051932,GO:0043196,GO:…	10090.ENSMUSP00000088618		dynamin 1	Dnm1, Dnm, Ftfl, mKIAA4093; dynamin 1
ENSMUSG00000019773	216.02	2.87289	0.785016	3.65965	0.00025256	0.00522071	3.59764	2.28227	Fbxo5	67141	GO:0007049,GO:0040020,GO:0007088,GO:0032876,GO:0005856,GO:0070169,GO:0016050,GO:0005654,GO:0019901,GO:0051225,GO:1905322,GO:0051301,GO:0008284,GO:0010971,GO:0045835,GO:0005515,GO:0006275,GO:0010997,GO:0007057,GO:0005819,GO:0005737,GO:0046785,GO:2000773,GO:1904667,GO:0060903,GO:0045669,GO:0072687,GO:0045841,GO:2001021,GO:0005634,GO:0046872,GO:0051444,GO:0001556,GO:0007346,GO:1990948	10090.ENSMUSP00000019907		F-box protein 5	Fbxo5, 2510044I10Rik, Emi1, Fbxo31; F-box protein 5
ENSMUSG00000064337	13623.2	-2.41991	0.661711	-3.65705	0.000255134	0.00526848	3.59323	2.27831	mt-Rnr1	17724	GO:0000028,GO:0006412,GO:0003735,GO:0005763			s-rRNA	mt-Rnr1; s-rRNA
ENSMUSG00000086555	14.691	3.87815	1.06077	3.65598	0.000256201	0.00528506	3.59142	2.27695	Gm13446	100042194	GO:0003674,GO:0005575,GO:0008150			predicted gene 13446
ENSMUSG00000070305	1396.47	-3.19831	0.875243	-3.6542	0.000257982	0.00531089	3.58841	2.27483	Mpzl3	319742	GO:0030198,GO:0042633,GO:0016020,GO:0005886,GO:0007155,GO:0016021	10090.ENSMUSP00000110312		myelin protein zero-like 3	Mpzl3, 5430427F17Rik, A530065I17Rik, rc, ruf; myelin protein zero-like 3
ENSMUSG00000070473	7617.68	-2.0429	0.559326	-3.65243	0.000259775	0.00534231	3.5854	2.27227	Cldn3	12739	GO:0010628,GO:0030054,GO:0030336,GO:0016327,GO:0016328,GO:0014045,GO:1903348,GO:0016021,GO:0070830,GO:0008285,GO:1905050,GO:0010629,GO:0001934,GO:0005886,GO:0042802,GO:1901890,GO:0005515,GO:0007155,GO:0003382,GO:0031532,GO:0016020,GO:0150111,GO:0032991,GO:0070160,GO:0005911,GO:0061045,GO:0005737,GO:0005923,GO:0022604,GO:0034331,GO:0090559,GO:0030335,GO:0043296,GO:0005198,GO:0090303,GO:0016338	10090.ENSMUSP00000091799		claudin 3	Cldn3, Cpetr2, mRVP1; claudin 3
ENSMUSG00000032221	74.6292	4.04123	1.10699	3.65065	0.000261577	0.00537385	3.5824	2.26971	Mns1	17427	GO:0005635,GO:0005634,GO:0044782,GO:0070986,GO:0005930,GO:0005882,GO:0007283,GO:0031514,GO:0005737,GO:0005856,GO:0042802,GO:0036126,GO:0045724,GO:0042995,GO:0005929,GO:0007288,GO:0051321	10090.ENSMUSP00000034746		meiosis-specific nuclear structural protein 1	Mns1; meiosis-specific nuclear structural protein 1
ENSMUSG00000034435	1938.34	-1.47408	0.404037	-3.64839	0.000263891	0.00541584	3.57858	2.26633	Tmem30b	238257	GO:0006869,GO:0016020,GO:0005794,GO:0070863,GO:0015247,GO:0045332,GO:0005783,GO:0005886,GO:1990531,GO:0015917,GO:0016021	10090.ENSMUSP00000037476		transmembrane protein 30B	Tmem30b, 9130011B11Rik; transmembrane protein 30B
ENSMUSG00000028980	4785.46	-2.84235	0.779339	-3.64713	0.000265183	0.00543124	3.57645	2.2651	H6pd	100198	GO:0050661,GO:0006098,GO:0003824,GO:0005783,GO:0016529,GO:0016491,GO:0006739,GO:0005739,GO:0047936,GO:0009051,GO:0005788,GO:0017057,GO:0030246,GO:0016614,GO:0005737,GO:0008152,GO:0004345,GO:0016787,GO:0005975,GO:0043231,GO:2000064,GO:0006006	10090.ENSMUSP00000030830		hexose-6-phosphate dehydrogenase (glucose 1-dehydrogenase)	H6pd, G6pd1, Gpd-1, Gpd1; hexose-6-phosphate dehydrogenase (glucose 1-dehydrogenase)
ENSMUSG00000020866	535.378	2.77241	0.760154	3.64717	0.000265148	0.00543124	3.57651	2.2651	Cacna1g	12291	GO:0010045,GO:0048471,GO:0001518,GO:0086018,GO:0086056,GO:0086059,GO:0008332,GO:0086091,GO:0086015,GO:0007204,GO:0086002,GO:0086010,GO:0097110,GO:0086046,GO:0019228,GO:0002027,GO:0043005,GO:0005886,GO:0042391,GO:0005515,GO:0051924,GO:0070509,GO:0060402,GO:0043025,GO:0001508,GO:0016020,GO:0014824,GO:0005891,GO:0005737,GO:0030425,GO:0044297,GO:0086045,GO:0086016,GO:0086027,GO:0070588,GO:0060371,GO:…	10090.ENSMUSP00000098127		calcium channel, voltage-dependent, T type, alpha 1G subunit	Cacna1g, Cav3.1d, [a]1G, a1G, alpha-1G, mKIAA1123; calcium channel, voltage-dependent, T type, alpha 1G subunit
ENSMUSG00000032113	144.268	2.90571	0.797001	3.64581	0.000266551	0.00544987	3.57422	2.26361	Chek1	12649	GO:0006975,GO:0007049,GO:0010569,GO:0006997,GO:0001833,GO:0005856,GO:1902742,GO:0005657,GO:0045815,GO:0005654,GO:0006281,GO:0010972,GO:0000166,GO:0000794,GO:0005524,GO:0005813,GO:0004674,GO:0018107,GO:0005515,GO:2000615,GO:0019904,GO:0006974,GO:0016301,GO:0045787,GO:0044818,GO:0005694,GO:0032991,GO:0006915,GO:0010767,GO:0035556,GO:0000077,GO:0005737,GO:0042127,GO:0046602,GO:0000785,GO:0004672,GO:…	10090.ENSMUSP00000134388		checkpoint kinase 1	Chek1, Chk1, rad27; checkpoint kinase 1
ENSMUSG00000047330	402.029	2.31622	0.63537	3.64547	0.000266908	0.00544987	3.57364	2.26361	Kcne4	57814	GO:1902260,GO:0005251,GO:0005249,GO:0008076,GO:0086091,GO:0016021,GO:0060307,GO:1902282,GO:0006813,GO:0005267,GO:0086005,GO:0086011,GO:0006811,GO:0016020,GO:0005244,GO:0016324,GO:0071805,GO:0034765,GO:0015459,GO:0097623,GO:0044325	10090.ENSMUSP00000055415		potassium voltage-gated channel, Isk-related subfamily, gene 4	Kcne4, MiRP3; potassium voltage-gated channel, Isk-related subfamily, gene 4
ENSMUSG00000070780	1943.92	-1.87303	0.513795	-3.64548	0.000266891	0.00544987	3.57367	2.26361	Rbm47	245945	GO:0005634,GO:0003729,GO:0016554,GO:0002244,GO:0005515,GO:0003723,GO:0003676	10090.ENSMUSP00000092349		RNA binding motif protein 47	Rbm47, 9530077J19Rik; RNA binding motif protein 47
ENSMUSG00000092212	27.4669	-1.47374	0.404298	-3.64517	0.000267218	0.00545065	3.57313	2.26355	Slc22a13b	109280				solute carrier family 22 (organic cation transporter), member 13b
ENSMUSG00000015312	616.185	-1.13141	0.310436	-3.64458	0.000267824	0.00545746	3.57215	2.26301	Gadd45b	17873	GO:0043410,GO:0006469,GO:0005634,GO:1900745,GO:0043065,GO:0006915,GO:0005737,GO:0046330,GO:0005515,GO:0030154,GO:0051726,GO:0007275	10090.ENSMUSP00000015456		growth arrest and DNA-damage-inducible 45 beta	Gadd45b, Myd118; growth arrest and DNA-damage-inducible 45 beta
ENSMUSG00000029576	164.248	3.8458	1.05563	3.64313	0.000269348	0.00548219	3.56969	2.26105	Radil	231858	GO:0005874,GO:0007275,GO:0007165,GO:0032991,GO:0005515,GO:0007155,GO:0001755,GO:0051020,GO:0034446	10090.ENSMUSP00000064539		Ras association and DIL domains	Radil, D930005D10Rik; Ras association and DIL domains
ENSMUSG00000054892	15.5209	2.34639	0.644101	3.6429	0.000269584	0.00548219	3.56931	2.26105	Txk	22165	GO:0004713,GO:0004715,GO:0032633,GO:0002376,GO:0042246,GO:0001819,GO:0000166,GO:0050852,GO:0005524,GO:0006468,GO:0038083,GO:0005886,GO:0016301,GO:0016020,GO:0002250,GO:0007202,GO:0005737,GO:0004672,GO:0016740,GO:0010468,GO:0046777,GO:0032729,GO:0032609,GO:0005634,GO:0007229,GO:0016310,GO:0060335,GO:0010543,GO:0001865,GO:0045944	10090.ENSMUSP00000129397		TXK tyrosine kinase	Txk, A130089B16Rik, Btkl, PTK-RL-18, PTK4, Rlk; TXK tyrosine kinase
ENSMUSG00000053797	33.8362	-5.97843	1.64155	-3.64195	0.000270581	0.00549204	3.5677	2.26027	Krt16	16666	GO:0001533,GO:0030216,GO:0007568,GO:0030336,GO:0005856,GO:0005200,GO:0002376,GO:0045104,GO:0005882,GO:0031424,GO:0005515,GO:0042633,GO:0030855,GO:0002009,GO:0045087,GO:0045109,GO:0051546,GO:0005198,GO:0006954,GO:0061436	10090.ENSMUSP00000007280		keratin 16	Krt16, CK-16, K16, Krt1-16; keratin 16
ENSMUSG00000081303	18.8507	4.52849	1.24344	3.64192	0.000270617	0.00549204	3.56765	2.26027	Gm16011	100416872				ankyrin repeat domain 35 pseudogene
ENSMUSG00000062510	106.701	4.07312	1.11888	3.64036	0.000272258	0.00551975	3.56502	2.25808	Nsl1	381318	GO:0000070,GO:0000776,GO:0007059,GO:0007049,GO:0016607,GO:0005634,GO:0005694,GO:0003674,GO:0051301,GO:0000444,GO:0000775	10090.ENSMUSP00000077380		NSL1, MIS12 kinetochore complex component	Nsl1, 4833432M17Rik, Gm105, Gm984; NSL1, MIS12 kinetochore complex component
ENSMUSG00000042942	242.061	2.77097	0.761331	3.63964	0.000273024	0.0055297	3.5638	2.2573	Greb1l	381157	GO:0001656,GO:0016020,GO:0030539,GO:0003674,GO:0072177,GO:0001822,GO:0001658,GO:0005575,GO:0060065,GO:0060562,GO:0061205,GO:0016021,GO:0003231,GO:0007275	10090.ENSMUSP00000049003		growth regulation by estrogen in breast cancer-like	Greb1l, mKIAA4095; growth regulation by estrogen in breast cancer-like
ENSMUSG00000052736	13.4111	3.12389	0.858524	3.63867	0.000274048	0.00554484	3.56217	2.25611	Klrc2	16642	GO:0043323,GO:0005887,GO:0002223,GO:0062081,GO:0004888,GO:1990405,GO:0045954,GO:0009897,GO:0043235,GO:0023024,GO:0002228	10090.ENSMUSP00000112733		killer cell lectin-like receptor subfamily C, member 2	Klrc2, NKG2C; killer cell lectin-like receptor subfamily C, member 2
ENSMUSG00000058153	97.0284	3.8753	1.06548	3.63714	0.000275677	0.00557217	3.5596	2.25398	Sez6l	56747	GO:0060074,GO:0043025,GO:0016020,GO:0003674,GO:0090036,GO:0005783,GO:0005886,GO:0021680,GO:0008344,GO:0016021	10090.ENSMUSP00000078454		seizure related 6 homolog like	Sez6l, AIG1, Acig1, BSRP-B, mKIAA0927; seizure related 6 homolog like
ENSMUSG00000084128	1527.48	-2.29312	0.631256	-3.63263	0.000280544	0.00565914	3.552	2.24725	Esrp2	77411	GO:0006397,GO:0003723,GO:0060445,GO:0005634,GO:0003729,GO:0008380,GO:0003676,GO:1990904,GO:0060441,GO:0043484,GO:0050679,GO:0005654,GO:0000380	10090.ENSMUSP00000111639		epithelial splicing regulatory protein 2	Esrp2, 9530027K23Rik, Rbm35b; epithelial splicing regulatory protein 2
ENSMUSG00000022993	76.2108	-2.01488	0.554627	-3.63287	0.00028029	0.00565914	3.55239	2.24725	Tex49	73863	GO:0003674,GO:0005575,GO:0008150	10090.ENSMUSP00000023728		testis expressed 49	Tex49, 4930415O20Rik; testis expressed 49
ENSMUSG00000025574	432.661	2.98635	0.82223	3.63202	0.000281215	0.00566698	3.55096	2.24665	Tk1	21877	GO:0051289,GO:0000166,GO:0071897,GO:0005524,GO:0046872,GO:0016310,GO:0008270,GO:0005737,GO:0005829,GO:0042802,GO:0046104,GO:0016740,GO:0004797,GO:0016301	10090.ENSMUSP00000026661		thymidine kinase 1	Tk1, D530002A18Rik, Tk-1, Tk1a, Tk1b; thymidine kinase 1
ENSMUSG00000041957	830.226	-1.23562	0.340234	-3.63169	0.000281576	0.00566855	3.5504	2.24653	Pkp2	67451	GO:0060090,GO:0086019,GO:0030054,GO:0002159,GO:0045296,GO:0086091,GO:0014704,GO:0005654,GO:0086002,GO:0098609,GO:0005882,GO:0005886,GO:0055010,GO:0005912,GO:0005515,GO:0086005,GO:0086073,GO:0005911,GO:0019215,GO:0005737,GO:0048496,GO:0007043,GO:0045294,GO:0007507,GO:0030057,GO:0005080,GO:0098911,GO:0005634,GO:0072659,GO:0045110,GO:0002934	10090.ENSMUSP00000036890		plakophilin 2	Pkp2, 1200008D14Rik, 1200012P04Rik, Pkp2l; plakophilin 2
ENSMUSG00002076161	238.514	-3.50822	0.966076	-3.63141	0.000281878	0.00566895	3.54994	2.2465	7SK	19817	GO:0008150,GO:0005575,GO:0005515			RNA, 7SK, nuclear	Rn7sk; RNA, 7SK, nuclear
ENSMUSG00000116929	28.3552	-3.46655	0.955074	-3.62962	0.000283841	0.00569309	3.54692	2.24465	2210009P08Rik
ENSMUSG00000038642	1090.09	-2.3433	0.645608	-3.62961	0.000283849	0.00569309	3.54691	2.24465	Ctss	13040	GO:0005770,GO:0031905,GO:0031410,GO:0051930,GO:0005764,GO:0050729,GO:0034769,GO:2001259,GO:0008233,GO:0048002,GO:0009986,GO:0004197,GO:0045453,GO:0043236,GO:0051603,GO:0005615,GO:0016020,GO:0019886,GO:0005576,GO:0006508,GO:0001968,GO:0043394,GO:0045335,GO:0006955,GO:0016787,GO:0030574,GO:0010447,GO:0043231,GO:0008234,GO:0016485,GO:0005518	10090.ENSMUSP00000015667		cathepsin S	Ctss, Cats; cathepsin S
ENSMUSG00000005950	80.6581	-2.23898	0.616877	-3.62954	0.000283931	0.00569309	3.54679	2.24465	P2rx5	94045	GO:0005639,GO:0033198,GO:0098655,GO:0005524,GO:0005244,GO:0005887,GO:0009268,GO:0005829,GO:0005886,GO:0007166,GO:0004931,GO:0042802,GO:0051592,GO:0043416,GO:0010043,GO:1905665	10090.ENSMUSP00000006104		purinergic receptor P2X, ligand-gated ion channel, 5	P2rx5, P2X5; purinergic receptor P2X, ligand-gated ion channel, 5
ENSMUSG00000030220	320.616	-1.53636	0.423323	-3.62927	0.000284221	0.00569322	3.54634	2.24464	Arhgdib	11857	GO:2000249,GO:0031267,GO:0005096,GO:0007266,GO:0016020,GO:0035023,GO:1901164,GO:0003924,GO:0005829,GO:0005094,GO:0005737	10090.ENSMUSP00000032344		Rho, GDP dissociation inhibitor (GDI) beta	Arhgdib, D4, Gdid4, Ly-GDI; Rho, GDP dissociation inhibitor (GDI) beta
ENSMUSG00000036523	1072.77	1.52105	0.419155	3.62884	0.000284696	0.00569706	3.54562	2.24435	Greb1	268527	GO:0016021,GO:0016020,GO:0007275	10090.ENSMUSP00000124348		gene regulated by estrogen in breast cancer protein	Greb1, 5730583K22Rik, 9130004E13, mKIAA0575; gene regulated by estrogen in breast cancer protein
ENSMUSG00000024352	41.1726	2.38422	0.657083	3.62849	0.000285086	0.00569916	3.54502	2.24419	Spata24	71242	GO:0003677,GO:0005634,GO:0007283,GO:0005737,GO:0005829,GO:0008150,GO:0042802,GO:0005515,GO:0030154,GO:0005654,GO:0007275	10090.ENSMUSP00000025209		spermatogenesis associated 24	Spata24, 2700012K08Rik, 4930583E11Rik, 5133400G04Rik, TIPT, TIPT2; spermatogenesis associated 24
ENSMUSG00000101279	13.7029	-3.81331	1.05137	-3.62701	0.000286726	0.00572054	3.54253	2.24256	Gm18342	100416971				Sp140 nuclear body protein pseudogene
ENSMUSG00000023906	7.45136	3.80351	1.04859	3.62725	0.000286455	0.00572054	3.54294	2.24256	Cldn6	54419	GO:0016020,GO:0045216,GO:0005198,GO:0030054,GO:0016327,GO:0005886,GO:0005923,GO:0001618,GO:0005515,GO:0007155,GO:0016021,GO:0070830	10090.ENSMUSP00000024699		claudin 6	Cldn6; claudin 6
ENSMUSG00000064036	9.99535	-2.84525	0.785055	-3.62427	0.000289776	0.00575902	3.53794	2.23965	Mro	71263	GO:0003674,GO:0005730,GO:0005634,GO:0008150	10090.ENSMUSP00000113392		maestro	Mro, 4930507C04Rik, 4933435E20Rik; maestro
ENSMUSG00000030149	51.4748	2.78322	0.767979	3.62408	0.000289992	0.00575902	3.53761	2.23965	Klrk1	27007	GO:0030887,GO:0042288,GO:0038023,GO:0071222,GO:0030101,GO:0002376,GO:0016021,GO:0009986,GO:0005886,GO:0002223,GO:0042802,GO:0005515,GO:0019900,GO:0045954,GO:0045429,GO:0016020,GO:0002860,GO:0030246,GO:0045087,GO:0002250,GO:0030154,GO:0032729,GO:0043065,GO:0050830,GO:0032394,GO:0009897	10090.ENSMUSP00000032252		killer cell lectin-like receptor subfamily K, member 1	Klrk1, D6H12S2489E, NKG2-D, Nkg2d; killer cell lectin-like receptor subfamily K, member 1
ENSMUSG00000032452	44.0668	2.48333	0.68519	3.62429	0.000289757	0.00575902	3.53797	2.23965	Clstn2	64085	GO:0045211,GO:0099061,GO:0016020,GO:0050806,GO:0005794,GO:0030054,GO:0007156,GO:0005509,GO:0009986,GO:0005783,GO:0005886,GO:0045202,GO:0098978,GO:0007155,GO:0014069,GO:0042995,GO:0016021,GO:0051965	10090.ENSMUSP00000035027		calsyntenin 2	Clstn2, 2900042C18Rik, CSTN2, Cs2, Cst-2, mKIAA4134; calsyntenin 2
ENSMUSG00000024308	8697.93	-1.91991	0.5297	-3.62452	0.0002895	0.00575902	3.53835	2.23965	Tapbp	21356	GO:0061779,GO:0061635,GO:0005887,GO:0005783,GO:0050823,GO:0019885,GO:0046979,GO:0003823,GO:0016021,GO:0030670,GO:0002397,GO:0046978,GO:0006952,GO:0042824,GO:0005515,GO:0062061,GO:0016020,GO:0002398,GO:0050776,GO:0000139,GO:0010468,GO:0002479,GO:0002502,GO:0065003,GO:0005789	10090.ENSMUSP00000025161		TAP binding protein	Tapbp, D17Wsu91e, TPN; TAP binding protein
ENSMUSG00000020787	14.6195	3.49422	0.964293	3.62361	0.000290517	0.00576177	3.53683	2.23944	P2rx1	18436	GO:0005639,GO:0006919,GO:0045121,GO:0005216,GO:0005887,GO:0003056,GO:0019229,GO:0005261,GO:0043270,GO:0016021,GO:0044877,GO:0008217,GO:0010033,GO:0045211,GO:0000166,GO:0019228,GO:0001614,GO:0005524,GO:0097159,GO:0007320,GO:0006940,GO:0034220,GO:0035249,GO:0043005,GO:0005886,GO:0042802,GO:0051924,GO:1905665,GO:0033198,GO:0006811,GO:0016020,GO:0032991,GO:0006915,GO:0043924,GO:0046513,GO:2000300,GO:…	10090.ENSMUSP00000021141		purinergic receptor P2X, ligand-gated ion channel, 1	P2rx1, P2x, Pdcd3, RP-2; purinergic receptor P2X, ligand-gated ion channel, 1
ENSMUSG00000026090	880.757	-1.8046	0.49807	-3.62318	0.000291006	0.00576577	3.5361	2.23914	Cracdl	72097	GO:0003674,GO:0005575,GO:0008150	10090.ENSMUSP00000123803		capping protein inhibiting regulator of actin like	Cracdl, 2010300C02Rik; capping protein inhibiting regulator of actin like
ENSMUSG00000017760	3710.41	-1.10082	0.304031	-3.62075	0.000293753	0.00581445	3.53202	2.23549	Ctsa	19025	GO:0004185,GO:0005764,GO:0016787,GO:0031647,GO:0006508,GO:0043231,GO:1904715,GO:0005739,GO:0004180,GO:0005515,GO:0008233	10090.ENSMUSP00000099382		cathepsin A	Ctsa, PPCA, Ppgb; cathepsin A
ENSMUSG00000001228	867.421	3.85231	1.06446	3.61902	0.000295725	0.00584195	3.52911	2.23344	Uhrf1	18140	GO:0007049,GO:0031410,GO:0000791,GO:0000792,GO:0006325,GO:0035064,GO:0005657,GO:0005654,GO:0006281,GO:0000122,GO:0042393,GO:0004842,GO:0005886,GO:0042802,GO:0005515,GO:0006974,GO:0044729,GO:0003677,GO:0006511,GO:0008270,GO:0000785,GO:0010390,GO:0016740,GO:0032270,GO:0005634,GO:0010216,GO:0046872,GO:0051865,GO:0061630,GO:0008327,GO:0016574,GO:0000987,GO:0050678,GO:0016567,GO:0016363	10090.ENSMUSP00000001258		ubiquitin-like, containing PHD and RING finger domains, 1	Uhrf1, ICBP90, Np95, RNF106; ubiquitin-like, containing PHD and RING finger domains, 1
ENSMUSG00000024479	7647.89	-2.658	0.734437	-3.61909	0.000295637	0.00584195	3.52924	2.23344	Mal2	105853	GO:0016020,GO:0045056,GO:0045121,GO:0005886,GO:0042552,GO:0016021,GO:0019911	10090.ENSMUSP00000025356		mal, T cell differentiation protein 2	Mal2; mal, T cell differentiation protein 2
ENSMUSG00000026420	17.5433	-4.52322	1.25036	-3.61754	0.000297415	0.00586805	3.52664	2.23151	Il24	93672	GO:0043280,GO:0008285,GO:0005615,GO:0043154,GO:0043066,GO:0030336,GO:0043065,GO:0006915,GO:0005576,GO:0008284,GO:0005783,GO:0042501,GO:0042531,GO:0005515,GO:0005125	10090.ENSMUSP00000113064		interleukin 24	Il24, FISP, If2e, Mda-7, Mda7, St16; interleukin 24
ENSMUSG00000037660	77.2687	4.06592	1.124	3.61735	0.000297632	0.00586805	3.52632	2.23151	Gdf7	238057	GO:0010628,GO:2001051,GO:0030901,GO:0008083,GO:0048853,GO:0030509,GO:0021509,GO:0045165,GO:0042802,GO:0005515,GO:0048608,GO:0005615,GO:0032924,GO:0060395,GO:0007411,GO:0030855,GO:0005576,GO:0010862,GO:0021915,GO:0005125,GO:0045893,GO:0022612,GO:0060571,GO:0048754,GO:0021527,GO:0060389,GO:0045666	10090.ENSMUSP00000038301		growth differentiation factor 7	Gdf7, BMP12; growth differentiation factor 7
ENSMUSG00000040653	49.5751	3.54781	0.981403	3.61504	0.000300297	0.0059148	3.52245	2.22806	Ppp1r14c	76142	GO:0016020,GO:0007165,GO:0005737,GO:0042325,GO:0004865,GO:0004864	10090.ENSMUSP00000045110		protein phosphatase 1, regulatory inhibitor subunit 14C	Ppp1r14c, 6330514J04Rik, KEPI; protein phosphatase 1, regulatory inhibitor subunit 14C
ENSMUSG00000020728	67.2185	1.78557	0.493971	3.61473	0.000300663	0.00591618	3.52192	2.22796	Cep112	76380	GO:0060077,GO:0005813,GO:0003674,GO:0005886,GO:0005737,GO:0005856,GO:0097120	10090.ENSMUSP00000102326		centrosomal protein 112	Cep112, 1700001M19Rik, 1700029K01Rik, 8430407H02Rik, Ccdc46, Macoco; centrosomal protein 112
ENSMUSG00000104445	6.46555	-3.12777	0.865425	-3.61414	0.000301348	0.00592386	3.52093	2.2274	Rhbg	58176	GO:0046658,GO:0097272,GO:0031410,GO:0016020,GO:0072488,GO:0005887,GO:0005886,GO:0016323,GO:0014731,GO:0008519,GO:0030506,GO:0016021,GO:0070634			Rhesus blood group-associated B glycoprotein	Rhbg; Rhesus blood group-associated B glycoprotein
ENSMUSG00000095687	21.0354	-2.90894	0.804954	-3.61379	0.000301749	0.00592592	3.52035	2.22724	Rnaset2a	100037283	GO:0005615,GO:0004521,GO:0004540,GO:0005764,GO:0005576,GO:0006401,GO:0005788	10090.ENSMUSP00000095031		ribonuclease T2A	Rnaset2a, 0610007O07Rik, 4833423A10Rik, 4930532K22Rik, RNASE6PL, Rnaset2; ribonuclease T2A
ENSMUSG00000028003	103.83	-3.05832	0.846563	-3.61263	0.000303106	0.00594674	3.51841	2.22572	Lrat	79235	GO:0048471,GO:0001972,GO:0005783,GO:0006629,GO:0006653,GO:0016021,GO:0005768,GO:0032370,GO:0047173,GO:0005791,GO:0005771,GO:0008374,GO:0019841,GO:0016020,GO:0007601,GO:0016746,GO:0006776,GO:0005737,GO:0009617,GO:0016740,GO:0009790,GO:1990830,GO:0042572,GO:0043231,GO:0102279,GO:0050896	10090.ENSMUSP00000029632		lecithin-retinol acyltransferase (phosphatidylcholine-retinol-O-acyltransferase)	Lrat, 1300010A18Rik; lecithin-retinol acyltransferase (phosphatidylcholine-retinol-O-acyltransferase)
ENSMUSG00000045318	212.173	5.97562	1.65431	3.61215	0.000303668	0.00594817	3.5176	2.22562	Adra2c	11553	GO:0051379,GO:0042803,GO:0051930,GO:0032148,GO:0005887,GO:0071875,GO:0019229,GO:0016021,GO:0045907,GO:0007565,GO:0043679,GO:0007165,GO:0006940,GO:0005886,GO:0004930,GO:0035624,GO:0043025,GO:0043410,GO:0004938,GO:0016020,GO:0005737,GO:0030424,GO:0007186,GO:0071880,GO:0030168,GO:0070473,GO:0045666,GO:0031694,GO:0004935,GO:0046982	10090.ENSMUSP00000059705		adrenergic receptor, alpha 2c	Adra2c, Adra-2c, [a]2C, alpha2-C4, alpha2C; adrenergic receptor, alpha 2c
ENSMUSG00000034883	22.9366	4.70195	1.30182	3.61184	0.000304034	0.00594817	3.51708	2.22562	Lrr1	69706	GO:0003674	10090.ENSMUSP00000106251		leucine rich repeat protein 1	Lrr1, 2410005L11Rik, LRR-1, Ppil5; leucine rich repeat protein 1
ENSMUSG00000068417	72.916	-3.38005	0.935832	-3.61181	0.000304068	0.00594817	3.51703	2.22562	Pnp2	667034	GO:0002060,GO:0006955,GO:0004731,GO:0005634,GO:0006139,GO:0006738,GO:0042278,GO:0005576,GO:0042301,GO:0005737,GO:0009410,GO:0032743,GO:0042802,GO:0001882,GO:0043101,GO:0009165	10090.ENSMUSP00000093615		purine-nucleoside phosphorylase 2	Pnp2; purine-nucleoside phosphorylase 2
ENSMUSG00000110237	8.62913	-4.53957	1.25704	-3.61131	0.00030466	0.00595393	3.51618	2.2252	Gm18258	100416796				gamma-glutamyl hydrolase pseudogene
ENSMUSG00000108024	30.0263	-2.45781	0.680949	-3.60939	0.000306922	0.00599229	3.51297	2.22241	Gm43912
ENSMUSG00000117146	107.709	-5.47545	1.51721	-3.6089	0.000307494	0.00599762	3.51216	2.22202	Fut4-ps1	14346				fucosyltransferase 4, pseudogene 1
ENSMUSG00000048707	958.063	-1.2273	0.340314	-3.60638	0.000310497	0.00605031	3.50794	2.21822	Tprn	97031	GO:0032420,GO:0060088,GO:0019902,GO:0005515,GO:0007605,GO:0005829,GO:0120045,GO:0042995,GO:0120044	10090.ENSMUSP00000109975		taperin	Tprn, C430004E15Rik; taperin
ENSMUSG00000034394	1600.45	-4.52189	1.25404	-3.60587	0.000311111	0.00605052	3.50708	2.21821	Lif	16878	GO:0010628,GO:0005102,GO:0033630,GO:0060708,GO:0060135,GO:0007260,GO:0048708,GO:0048861,GO:0048286,GO:0005829,GO:0060290,GO:0030324,GO:0008083,GO:0010976,GO:0060463,GO:0008285,GO:0050731,GO:0031100,GO:0019827,GO:0033141,GO:1901676,GO:0008284,GO:0045835,GO:0048666,GO:0016525,GO:0005146,GO:0060426,GO:0048644,GO:0046697,GO:0070373,GO:0001974,GO:0005615,GO:0043410,GO:0046888,GO:0072108,GO:0005576,GO:…	10090.ENSMUSP00000067066		leukemia inhibitory factor	Lif; leukemia inhibitory factor
ENSMUSG00000021676	3509.12	-2.86558	0.794677	-3.60597	0.000310989	0.00605052	3.50725	2.21821	Iqgap2	544963	GO:2000249,GO:0031267,GO:0005874,GO:0005096,GO:0071933,GO:0034314,GO:0007165,GO:0005547,GO:0030175,GO:0009986,GO:0070493,GO:0005902,GO:0005737,GO:0043087,GO:0032956,GO:0051015,GO:0030027,GO:0005516	10090.ENSMUSP00000067685		IQ motif containing GTPase activating protein 2	Iqgap2, 4933417J23Rik, A630053O10; IQ motif containing GTPase activating protein 2
ENSMUSG00000016496	556.84	-4.54317	1.26153	-3.60131	0.00031662	0.00615169	3.49946	2.21101	Cd274	60533	GO:0032693,GO:0070062,GO:0071222,GO:0002376,GO:0032689,GO:0016021,GO:0005654,GO:0042130,GO:0032733,GO:0015629,GO:0005768,GO:0007165,GO:0009986,GO:0005886,GO:2001186,GO:0005515,GO:0046007,GO:0016020,GO:0031901,GO:0055038,GO:0002250,GO:0031295,GO:0002845,GO:0007166,GO:0034097,GO:0030335,GO:1903556,GO:0006955,GO:0042102,GO:1901998,GO:2000562,GO:1905404,GO:0009897	10090.ENSMUSP00000016640		CD274 antigen	Cd274, A530045L16Rik, B7h1, Pdcd1l1, Pdcd1lg1, Pdl1; CD274 antigen
ENSMUSG00000024301	98.0328	3.052	0.847774	3.60001	0.000318203	0.00617048	3.4973	2.20968	Kifc5b	16580	GO:0003777,GO:0072686,GO:0005874,GO:0005634,GO:0005871,GO:0008017,GO:0005815,GO:0007018,GO:0007080,GO:0016887,GO:0090307	10090.ENSMUSP00000077984		kinesin family member C5B	Kifc5b, Hset, KNSL2, Kifc5a; kinesin family member C5B
ENSMUSG00000114718	16.2721	-5.12719	1.42442	-3.5995	0.000318829	0.00617666	3.49644	2.20925	Gm47753
ENSMUSG00000045273	109.03	3.63859	1.01105	3.59881	0.000319674	0.00618705	3.49529	2.20852	Cenph	26886	GO:0000776,GO:0007059,GO:0005654,GO:0005634,GO:0005694,GO:0043515,GO:0000278,GO:0051382,GO:0007052,GO:0005515,GO:0051383,GO:0000775,GO:0005730	10090.ENSMUSP00000074988		centromere protein H	Cenph, 1700021I11Rik, 2410018A12Rik, 2610042E16Rik, 2810046K12Rik, CENP-H, ENP; centromere protein H
ENSMUSG00000090214	12.8402	-5.02599	1.39699	-3.59773	0.000321004	0.00620082	3.49349	2.20755	Gm15657
ENSMUSG00000024661	25852.6	-2.14202	0.595347	-3.59794	0.000320745	0.00620082	3.49384	2.20755	Fth1	14319	GO:0016491,GO:0006879,GO:0004322,GO:0060547,GO:0046872,GO:0006826,GO:0008198,GO:0005576,GO:0006880,GO:0005737,GO:0042802,GO:0005506,GO:0005739,GO:0071682,GO:0008199,GO:0044754,GO:0048147	10090.ENSMUSP00000025563		ferritin heavy polypeptide 1	Fth1, FHC, Fth, HFt, MFH; ferritin heavy polypeptide 1
[truncated: 2,110 more rows]

## Sheet: Supplementary Data 2
#Geneid	WT-LPS-1	WT-LPS-2	WT-LPS-3	ST-/--LPS-1	ST-/--LPS-2	ST-/--LPS-3	Gene Symbol	KEGG Gene ID	GO	STRING Protein	TF Family	description	KEGG description
[truncated: 33,567 more rows]

[truncated: 3 more sheets: Supplementary Data 3, Supplementary Data 4, Supplemenary Data 5]
